# Supplementary material for: Transcriptomic analysis of N-terminal mutated Trypanosoma cruzi UBP1 knockdown underlines the importance of this RNA-binding protein in parasite development
Source: PLoS Negl Trop Dis. 2024 May 17;18(5):e0012179. doi: 10.1371/journal.pntd.0012179 (PMC11139272; doi:10.1371/journal.pntd.0012179)
Supplement: S1 Table — (XLSX) [file pntd.0012179.s009.xlsx]

## Sheet: Sheet1
Gene	Primer name	Sequence (5′ to 3′)
Hygromycin	HYG-Fw	caaagaaaaTAGTTCAAACGAATTATGAAAAAGCCTGAACTCACC
	HYG-Rev	gagctcATTCCTTTGCCCTCGGACGA
TcUBP1	NH2-Fw	cgggatccATGAGCCAAATTGTTGTTTC
	NH2/AS	ATCGGGCTCGGGGTTCATCTG
	COOH-Rev	cgggatccTTACCTTCGAACAGGACGGGC
	TcSL	CTATTATTGATACAGTTTC
	Oligo T7	TAATACGACTCACTATAGGG
	T7(dT)	TAATACGACTCACTATAGGG(T)18
TcUBP2	COOH-Rev	cggaattcctactgacgcggcaccgacgg
sgRNA	1. tRNA-C9xP-R-SacI	gagctcCTAGGAAAAAAAAAAAAGGCCAC
	2. UBP1(13)-gRNA1-Fw	gaggacgaaacgagtaagctcgtcGGATCGTACTGTGAAACCAAgttttagagctagaaatagcaagt
	3. UBP1(13)-sgRNA1-Rev	gacgagcttactcgtttcgtcctcacggactcatcagGGATCGgctagcagggagagtgctaatcttc
	4. HDV-C9xP-R-SpeI	AAAAAAAAAAAactagtCCCATTCGCCATG
Donor DNA	UBP1(13)-HYG-Fw	GTTTGAATTGTGGGAAATGAGCCAAATTCCGTTGatgaaaaagcctgaa
	UBP1(13)-HYG-Rev	GGGCAGTCTGGCCGTACGGATCGTACTGTGAAACctattcctttgccct
Sequence guide	Seq guide	ggatcgtactgtgaaaccaacgg
Restriction sites are underlined. Stop codons are in red.
