# Supplementary material for: Transcriptomic analysis of N-terminal mutated Trypanosoma cruzi UBP1 knockdown underlines the importance of this RNA-binding protein in parasite development
Source: PLoS Negl Trop Dis. 2024 May 17;18(5):e0012179. doi: 10.1371/journal.pntd.0012179 (PMC11139272; doi:10.1371/journal.pntd.0012179)
Supplement: S1 File — List of up- and downregulated genes after UBP1 knockdown based on |log2 fold change| > 1 & FDR-adjusted p value < 0.05. (XLSX) [file pntd.0012179.s010.xlsx]

## Sheet: log2FC>1
Regulated mRNAs in UBP1mut-KD parasites
						Color code:
#	GeneID	Product name	log2 KD/WT	padj KD		In blue:	log2FC > 1	Up
1	TcCLB.503453.4	Protein of unknown function (DUF1242), putative	1.43887	4.66095e-10		In red:	log2FC < -1	Down
2	TcCLB.506859.230	hypothetical protein, conserved	1.33703	5.95377e-07
3	TcCLB.510289.10	hypothetical protein, conserved	1.28067	6.81051e-07
4	TcCLB.510125.10	pumilio/PUF RNA binding protein 6, putative	1.26325	4.73531e-06
5	TcCLB.506409.255	surface protease GP63, putative	1.23358	1.04357e-05
6	TcCLB.511531.30	hypothetical protein, conserved	1.17164	0.000280561
7	TcCLB.508541.170	hypothetical protein, conserved	1.15557	4.8638e-13
8	TcCLB.503599.70	hypothetical protein, conserved	1.11373	6.18176e-24
9	TcCLB.508125.40	hypothetical protein	1.11122	0.0026368
10	TcCLB.511469.10	hypothetical protein, conserved	1.10298	1.82287e-13
11	TcCLB.461165.4	hypothetical protein, conserved (fragment)	1.10251	6.01468e-06
12	TcCLB.510259.24	hypothetical protein, conserved	1.09267	2.23511e-10
13	TcCLB.503599.60	hypothetical protein, conserved	1.08709	7.30628e-11
14	TcCLB.511001.50	hypothetical protein, conserved	1.08697	1.81412e-08
15	TcCLB.503957.10	trans-sialidase, putative	1.08628	6.6565e-19
16	TcCLB.511469.105	hypothetical protein	1.08336	2.02984e-11
17	TcCLB.511313.30	formin, putative	1.07608	0.00823359
18	TcCLB.508541.190	cell cycle sequence binding phosphoprotein (RBP33), putative	1.07575	4.45516e-14
19	TcCLB.504087.10	Ring finger domain containing protein, putative	1.06426	0.0219044
20	TcCLB.504929.5	zinc finger CCCH domain containing protein 11	1.06024	8.03228e-07
21	TcCLB.511469.90	hypothetical protein	1.05102	2.24944e-15
22	TcCLB.503453.10	hypothetical protein, conserved	1.04567	1.60086e-09
23	TcCLB.510259.40	hypothetical protein, conserved	1.04467	1.68762e-09
24	TcCLB.506519.40	hypothetical protein	1.02394	0.000122696
25	TcCLB.511001.140	Nucleoporin NUP65	1.02181	7.12155e-19
26	TcCLB.505363.19	trans-sialidase, putative	1.00307	8.82351e-14
67	TcCLB.511559.50	hypothetical protein, conserved	-1.00163	6.89475e-15
66	TcCLB.506599.240	Mucin-associated surface protein (MASP), subgroup S064	-1.00251	1.65716e-11
65	TcCLB.510021.130	Mucin-associated surface protein (MASP), subgroup S074	-1.00331	1.53307e-15
64	TcCLB.506129.50	trans-sialidase, Group IV, putative	-1.00378	0.000982146
63	TcCLB.506761.11	Mucin-associated surface protein (MASP) (fragment)	-1.00433	0.00116635
62	TcCLB.509843.20	trans-sialidase, Group VII, putative	-1.0061	6.8928e-10
61	TcCLB.510373.90	Mucin-associated surface protein (MASP), subgroup S079	-1.01151	9.33089e-15
60	TcCLB.503859.45	mucin TcMUCII, putative	-1.01653	5.16707e-13
59	TcCLB.506759.20	Mucin-associated surface protein (MASP), subgroup S061	-1.02019	1.40952e-16
58	TcCLB.511553.90	mucin TcMUCII, putative	-1.02032	7.3107e-09
57	TcCLB.506499.200	hypothetical protein	-1.02051	0.000108429
56	TcCLB.511179.60	hypothetical protein, conserved	-1.02616	4.0925e-08
55	TcCLB.506767.240	Mucin-associated surface protein (MASP), subgroup S103	-1.02698	3.54135e-08
54	TcCLB.509631.90	mucin TcMUCII, putative	-1.02805	0.0011839
53	TcCLB.510961.30	Mucin-associated surface protein (MASP), subgroup S013	-1.03011	4.59207e-17
52	TcCLB.506755.50	PPPDE putative peptidase domain containing protein, putative	-1.04303	6.23901e-18
51	TcCLB.506973.5	Mucin-associated surface protein (MASP)	-1.04508	8.57558e-05
50	TcCLB.506501.10	Mucin-associated surface protein (MASP), subgroup S009	-1.04612	4.63834e-08
49	TcCLB.507953.180	mucin TcMUCII, putative	-1.04981	1.49335e-11
48	TcCLB.510157.10	Mucin-associated surface protein (MASP), subgroup S022	-1.05273	2.87851e-12
47	TcCLB.510371.50	Mucin-associated surface protein (MASP), subgroup S017	-1.05641	8.03329e-13
46	TcCLB.511437.30	lipase, putative	-1.05944	1.30106e-16
45	TcCLB.510811.10	protein associated with differentiation 8, putative	-1.06409	1.16419e-11
44	TcCLB.510275.330	mucin TcMUCII, putative	-1.07077	2.21739e-07
43	TcCLB.509631.20	Mucin-associated surface protein (MASP), subgroup S087	-1.07318	2.02081e-09
42	TcCLB.507237.270	Mucin-associated surface protein (MASP), subgroup S017	-1.07518	0.0010638
41	TcCLB.506759.80	Mucin-associated surface protein (MASP), subgroup S059	-1.07822	2.7141e-07
40	TcCLB.504039.120	mucin TcMUCII, putative	-1.08344	5.08138e-09
39	TcCLB.508227.40	Mucin-associated surface protein (MASP), subgroup S034	-1.08631	4.80604e-11
38	TcCLB.503761.40	Mucin-associated surface protein (MASP), subgroup S002	-1.09776	4.31709e-11
37	TcCLB.510377.439	mucin TcMUCII, putative	-1.10238	1.62091e-09
36	TcCLB.509669.30	ABC transporter, putative	-1.10783	1.39011e-15
35	TcCLB.506767.70	Mucin-associated surface protein (MASP), subgroup S072	-1.10905	3.48012e-05
34	TcCLB.511175.40	mucin TcMUCII, putative	-1.11122	3.31658e-12
33	TcCLB.506763.50	Mucin-associated surface protein (MASP), subgroup S082	-1.11439	2.17266e-12
32	TcCLB.511127.80	hypothetical protein, conserved	-1.11615	4.17017e-22
31	TcCLB.503977.30	Mucin-associated surface protein (MASP), subgroup S034	-1.12146	1.80277e-08
30	TcCLB.510013.110	mucin TcMUCII, putative	-1.12374	7.95864e-09
29	TcCLB.506599.350	mucin TcMUCII, putative	-1.13518	2.73316e-08
28	TcCLB.507957.150	Mucin-associated surface protein (MASP), subgroup S074	-1.1647	2.88271e-22
27	TcCLB.510377.134	Mucin-associated surface protein (MASP), subgroup S001	-1.17092	1.21847e-08
26	TcCLB.506767.110	Mucin-associated surface protein (MASP), subgroup S002	-1.17186	1.34802e-14
25	TcCLB.509265.110	trans-sialidase, Group IV, putative	-1.18114	0.00179182
24	TcCLB.506763.260	Mucin-associated surface protein (MASP), subgroup S001	-1.18782	4.84587e-14
23	TcCLB.505025.40	Mucin-associated surface protein (MASP)	-1.20363	9.89249e-10
22	TcCLB.510811.20	protein associated with differentiation 8, putative	-1.20514	7.17802e-08
21	TcCLB.510013.180	hypothetical protein	-1.20667	1.03514e-05
20	TcCLB.506767.40	Mucin-associated surface protein (MASP), subgroup S104	-1.21348	1.366e-11
19	TcCLB.506501.350	Mucin-associated surface protein (MASP), subgroup S105	-1.21649	0.000830979
18	TcCLB.503479.60	surface protease GP63, putative	-1.22248	3.42744e-16
17	TcCLB.506599.100	Mucin-associated surface protein (MASP), subgroup S068	-1.22484	1.00526e-12
16	TcCLB.504239.340	mucin TcMUCII, putative	-1.23544	2.40556e-11
15	TcCLB.511553.200	Mucin-associated surface protein (MASP)	-1.24971	3.83209e-11
14	TcCLB.506759.40	Mucin-associated surface protein (MASP), subgroup S064	-1.25747	1.53307e-15
13	TcCLB.510015.30	Mucin-associated surface protein (MASP), subgroup S033	-1.25967	4.6608e-20
12	TcCLB.506759.220	Mucin-associated surface protein (MASP)	-1.2644	2.46838e-14
11	TcCLB.506377.10	trans-sialidase, putative	-1.26758	1.16205e-10
10	TcCLB.508097.81	mucin TcMUCII, putative	-1.27083	4.28635e-11
9	TcCLB.510025.180	Mucin-associated surface protein (MASP), subgroup S010	-1.30252	4.82585e-10
8	TcCLB.510013.70	Mucin-associated surface protein (MASP), subgroup S079	-1.31746	1.03063e-07
7	TcCLB.503859.40	Mucin-associated surface protein (MASP), subgroup S091	-1.38133	3.61361e-12
6	TcCLB.506579.50	hypothetical protein, conserved	-1.40708	3.01747e-09
5	TcCLB.510105.310	Mucin-associated surface protein (MASP), subgroup S085	-1.41976	2.17315e-12
4	TcCLB.510311.199	hypothetical protein, conserved	-1.42269	1.69244e-05
3	TcCLB.510313.10	hypothetical protein, conserved	-1.4711	3.02455e-07
2	TcCLB.510377.420	surface protease GP63, putative	-1.4928	3.18233e-06
1	TcCLB.504039.180	Mucin-associated surface protein (MASP), subgroup S001	-1.69228	2.10742e-14
