# Supplementary material for: Transcriptomic analysis of N-terminal mutated Trypanosoma cruzi UBP1 knockdown underlines the importance of this RNA-binding protein in parasite development
Source: PLoS Negl Trop Dis. 2024 May 17;18(5):e0012179. doi: 10.1371/journal.pntd.0012179 (PMC11139272; doi:10.1371/journal.pntd.0012179)
Supplement: S2 File — List of up- and downregulated genes after UBP1 knockdown based on |log2 fold change| > 0.58 & FDR-adjusted p value < 0.05. (XLSX) [file pntd.0012179.s011.xlsx]

## Sheet: Upregulated genes
Upregulated mRNAs in UBP1mut-KD parasites
						Color code:
#	GeneID	Product name	log2 KD/WT	padj KD		In blue:	|log2FC| > 1
1	TcCLB.503453.4	Protein of unknown function (DUF1242), putative	1.43887	4.66095e-10		In black:	|log2FC| > 0.58
2	TcCLB.506859.230	hypothetical protein, conserved	1.33703	5.95377e-07
3	TcCLB.510289.10	hypothetical protein, conserved	1.28067	6.81051e-07
4	TcCLB.510125.10	pumilio/PUF RNA binding protein 6, putative	1.26325	4.73531e-06
5	TcCLB.506409.255	surface protease GP63, putative	1.23358	1.04357e-05
6	TcCLB.511531.30	hypothetical protein, conserved	1.17164	0.000280561
7	TcCLB.508541.170	hypothetical protein, conserved	1.15557	4.8638e-13
8	TcCLB.503599.70	hypothetical protein, conserved	1.11373	6.18176e-24
9	TcCLB.508125.40	hypothetical protein	1.11122	0.0026368
10	TcCLB.511469.10	hypothetical protein, conserved	1.10298	1.82287e-13
11	TcCLB.461165.4	hypothetical protein, conserved (fragment)	1.10251	6.01468e-06
12	TcCLB.510259.24	hypothetical protein, conserved	1.09267	2.23511e-10
13	TcCLB.503599.60	hypothetical protein, conserved	1.08709	7.30628e-11
14	TcCLB.511001.50	hypothetical protein, conserved	1.08697	1.81412e-08
15	TcCLB.503957.10	trans-sialidase, putative	1.08628	6.6565e-19
16	TcCLB.511469.105	hypothetical protein	1.08336	2.02984e-11
17	TcCLB.511313.30	formin, putative	1.07608	0.00823359
18	TcCLB.508541.190	cell cycle sequence binding phosphoprotein (RBP33), putative	1.07575	4.45516e-14
19	TcCLB.504087.10	Ring finger domain containing protein, putative	1.06426	0.0219044
20	TcCLB.504929.5	zinc finger CCCH domain containing protein 11	1.06024	8.03228e-07
21	TcCLB.511469.90	hypothetical protein	1.05102	2.24944e-15
22	TcCLB.503453.10	hypothetical protein, conserved	1.04567	1.60086e-09
23	TcCLB.510259.40	hypothetical protein, conserved	1.04467	1.68762e-09
24	TcCLB.506519.40	hypothetical protein	1.02394	0.000122696
25	TcCLB.511001.140	Nucleoporin NUP65	1.02181	7.12155e-19
26	TcCLB.505363.19	trans-sialidase, putative	1.00307	8.82351e-14
27	TcCLB.508539.20	MICOS complex subunit MIC17, putative	0.999496	2.88271e-22
28	TcCLB.511001.130	hypothetical protein, conserved	0.991993	1.02135e-15
29	TcCLB.503599.10	calcium/calmodulin-dependent protein kinase, putative	0.987012	1.1339e-10
30	TcCLB.506413.60	hypothetical protein, conserved	0.984831	1.68921e-15
31	TcCLB.511001.90	hypothetical protein, conserved	0.978794	6.89475e-15
32	TcCLB.510293.50	DnaJ chaperone protein, putative	0.972214	1.25182e-32
33	TcCLB.510297.40	hypothetical protein	0.958263	0.0102266
34	TcCLB.511001.220	SET domain containing protein, putative	0.952165	4.72412e-23
35	TcCLB.506401.140	protein phosphatase with EF-Hand domains, putative	0.950347	9.92908e-09
36	TcCLB.508539.10	hypothetical protein, conserved	0.946421	1.81074e-09
37	TcCLB.510773.120	hypothetical protein	0.943302	0.000161785
38	TcCLB.511001.150	hypothetical protein, conserved	0.939103	7.76751e-17
39	TcCLB.508535.40	hypothetical protein, conserved	0.935259	2.40829e-11
40	TcCLB.508123.10	hypothetical protein, conserved	0.935133	0.0127912
41	TcCLB.511001.80	hypothetical protein, conserved	0.931663	1.65054e-19
42	TcCLB.508541.200	Mitoribosomal SSU assembly factor 8, putative	0.930896	1.57777e-15
43	TcCLB.503453.70	hypothetical protein, conserved	0.930709	6.89475e-15
44	TcCLB.508681.20	hypothetical protein	0.928944	0.00351472
45	TcCLB.511469.30	coatomer subunit zeta, putative	0.925758	1.71254e-06
46	TcCLB.503453.60	GTP-ase activating protein, putative	0.925293	1.57777e-15
47	TcCLB.510259.30	hypothetical protein, conserved	0.920436	7.06964e-14
48	TcCLB.509757.40	hypothetical protein, conserved	0.914997	5.9958e-13
49	TcCLB.503453.64	hypothetical protein, conserved	0.909001	1.65716e-11
50	TcCLB.503467.20	rhodanese-like domain containing protein, putative	0.906237	1.10165e-12
51	TcCLB.511001.170	hypothetical protein, conserved	0.905907	3.35663e-22
52	TcCLB.511001.30	hypothetical protein, conserved	0.905848	2.01803e-15
53	TcCLB.508145.10	RNA-binding protein RBP7A (De Gaudenzi)	0.902463	1.35657e-12
54	TcCLB.507747.10	surface protease GP63, putative	0.897795	1.6358e-12
55	TcCLB.503599.20	hypothetical protein, conserved	0.896838	2.36464e-10
56	TcCLB.506677.20	cdc2-related kinase 3	0.894291	1.26104e-09
57	TcCLB.397937.5	N-acetylglucosamine-6-phosphate deacetylase-like protein, putative (fragment)	0.892495	1.71663e-08
58	TcCLB.506411.20	hypothetical protein, conserved	0.891277	3.61679e-15
59	TcCLB.506525.140	MEKK-related kinase 1, putative	0.887129	0.000203554
60	TcCLB.427355.10	oligosaccharyl transferase subunit, putative (fragment)	0.882977	1.46888e-07
61	TcCLB.510293.79	GPI transamidase component Tta2, putative (fragment)	0.878714	5.37011e-11
62	TcCLB.511469.70	prohibitin, putative	0.875629	1.20507e-15
63	TcCLB.508541.210	hypothetical protein, conserved	0.87538	3.60174e-16
64	TcCLB.510259.50	rotamase, putative	0.87523	3.63345e-17
65	TcCLB.511469.60	transporter, putative	0.87458	1.41042e-06
66	TcCLB.508121.70	hypothetical protein	0.873105	0.021082
67	TcCLB.508169.100	hypothetical protein, conserved	0.873021	1.34891e-16
68	TcCLB.506401.24	hypothetical protein, conserved	0.872688	9.66635e-05
69	TcCLB.510251.19	hypothetical protein, conserved	0.87223	2.29546e-05
70	TcCLB.503745.30	ascorbate peroxidase	0.867617	1.03324e-07
71	TcCLB.511467.30	NLI interacting factor-like phosphatase, putative	0.865	1.12803e-06
72	TcCLB.506677.4	hypothetical protein, conserved	0.862215	2.82273e-05
73	TcCLB.510297.50	hypothetical protein, conserved	0.861857	8.45643e-20
74	TcCLB.506341.10	N-acetylglucosamine-6-phosphate deacetylase-like protein, putative	0.86058	5.7422e-14
75	TcCLB.511001.210	hypothetical protein, conserved	0.847378	2.59228e-11
76	TcCLB.461165.10	hypothetical protein, conserved	0.84645	1.66149e-07
77	TcCLB.510123.40	hypothetical protein, conserved	0.845628	3.42427e-07
78	TcCLB.511469.24	ADP-ribosylation factor-like 2, arl2, putative	0.84133	1.09346e-08
79	TcCLB.503453.30	60S ribosomal protein L30, putative	0.837496	2.63852e-13
80	TcCLB.506811.50	hypothetical protein, conserved	0.836537	0.0393319
81	TcCLB.503599.40	Nucleolar protein 111, putative	0.833433	3.90256e-09
82	TcCLB.504163.90	hypothetical protein, conserved	0.832481	4.45516e-14
83	TcCLB.504255.30	hypothetical protein, conserved	0.832243	0.0399025
84	TcCLB.510295.10	Enriched in surface-labeled proteome protein 18	0.829408	2.11503e-07
85	TcCLB.510997.30	hypothetical protein, conserved	0.828991	6.41235e-15
86	TcCLB.503841.30	rRNA dimethyltransferase, putative	0.827825	3.35214e-16
87	TcCLB.510291.30	protein phosphatase 2C-like, putative	0.823952	2.62919e-11
88	TcCLB.510997.40	enoyl-CoA hydratase/isomerase family protein, putative	0.822723	2.70345e-16
89	TcCLB.510291.20	hypothetical protein, conserved	0.822616	5.85595e-09
90	TcCLB.503841.40	Actin 4, putative	0.821299	2.16289e-08
91	TcCLB.510963.80	hypothetical protein, conserved	0.819761	3.18486e-07
92	TcCLB.510251.10	amino acid permease-like protein, putative	0.818573	7.55901e-11
93	TcCLB.510963.70	ARP2/3 complex subunit, putative	0.817257	1.92804e-11
94	TcCLB.510963.5	hypothetical protein, conserved (fragment)	0.816014	0.00275842
95	TcCLB.506411.39	CDP-DAG synthase, putative (fragment)	0.815879	6.83003e-06
96	TcCLB.510293.20	phosphatidylinositol/phosphatidylcholine transfer protein, putative	0.81206	1.30877e-07
97	TcCLB.510311.120	hypothetical protein	0.809101	7.32315e-07
98	TcCLB.510525.30	hypothetical protein, conserved	0.808041	1.86316e-15
99	TcCLB.506565.8	RNA-binding protein, putative	0.802191	1.00687e-09
100	TcCLB.503453.20	hypothetical protein, conserved	0.802041	8.87888e-11
101	TcCLB.511001.160	hypothetical protein, conserved	0.800439	1.02763e-12
102	TcCLB.503453.100	serine palmitoyltransferase, putative	0.798029	1.15338e-07
103	TcCLB.508541.30	hypothetical protein	0.782243	0.00922712
104	TcCLB.510963.90	elongation factor 2, putative	0.779993	4.84781e-07
105	TcCLB.503841.20	AMP-activated protein kinase, gamma regulatory subunit	0.776277	4.12235e-13
106	TcCLB.504097.10	RNA editing complex protein MP61, putative	0.775632	9.66947e-14
107	TcCLB.506411.10	thimet oligopeptidase, putative	0.77496	3.0879e-09
108	TcCLB.510999.30	hypothetical protein, conserved	0.773993	2.44939e-13
109	TcCLB.398343.9	surface protease GP63, putative (fragment)	0.772668	0.00858496
110	TcCLB.510253.20	hypothetical protein, conserved	0.770628	3.76098e-09
111	TcCLB.511469.100	2-oxoisovalerate dehydrogenase beta subunit, mitochondrial precursor, putative	0.770297	1.75767e-12
112	TcCLB.511001.190	vacuolar ATP synthase subunit d, putative	0.769493	1.00526e-12
113	TcCLB.511467.60	Basal body protein	0.769027	2.3035e-13
114	TcCLB.506413.89	trans-sialidase, putative	0.76585	1.45539e-09
115	TcCLB.510215.10	NADH-dependent fumarate reductase, putative	0.765326	5.40995e-07
116	TcCLB.511001.70	phosphatidylinositol-4-phosphate 5-kinase-like, putative	0.764865	5.03725e-08
117	TcCLB.486901.10	endonuclease/exonuclease/phosphatase, putative	0.76316	2.3239e-05
118	TcCLB.508539.40	F-box-like, putative	0.759197	0.00136868
119	TcCLB.506861.20	hypothetical protein, conserved	0.759132	2.37014e-14
120	TcCLB.510259.6	DNA polymerase delta catalytic subunit, putative (fragment)	0.756219	3.60174e-16
121	TcCLB.510295.15	hypothetical protein, conserved	0.754971	4.23375e-17
122	TcCLB.510259.18	GlcNAc-PI synthesis protein	0.753482	1.96406e-12
123	TcCLB.511467.50	Kinetoplastid kinetochore protein 24, putative	0.752717	1.57742e-11
124	TcCLB.503841.80	NADH-dependent fumarate reductase, putative	0.749193	0.00478729
125	TcCLB.504009.10	hypothetical protein, conserved	0.746771	2.76804e-11
126	TcCLB.510289.44	hypothetical protein, conserved	0.744509	1.40688e-07
127	TcCLB.508169.30	hypothetical protein, conserved	0.741521	6.79671e-16
128	TcCLB.510289.60	hypothetical protein	0.738671	1.50344e-09
129	TcCLB.508169.90	eukaryotic translation initiation factor 3 subunit l	0.738234	1.15338e-07
130	TcCLB.510287.30	proteasome subunit beta type-2, putative	0.737694	3.2305e-17
131	TcCLB.510289.80	hypothetical protein, conserved	0.737515	1.17504e-10
132	TcCLB.511001.60	CAMK/CAMKL family protein kinase, putative	0.737342	6.67081e-05
133	TcCLB.510289.90	hypothetical protein, conserved	0.734754	6.75809e-08
134	TcCLB.506567.140	hypothetical protein, conserved	0.73464	2.28332e-10
135	TcCLB.508145.30	RNA-binding protein RBP7c (De Gaudenzi)	0.733503	6.05437e-09
136	TcCLB.510963.30	cap guanine-N7 methyltransferase	0.733473	7.03486e-10
137	TcCLB.506859.49	hypothetical protein, conserved	0.731889	3.70024e-08
138	TcCLB.504097.30	hypothetical protein, conserved	0.72911	3.24758e-09
139	TcCLB.506863.4	dephospho-CoA kinase, putative	0.728723	2.85472e-07
140	TcCLB.508145.49	hypothetical protein, conserved	0.728707	2.23615e-07
141	TcCLB.503453.40	60S ribosomal protein L30, putative	0.728058	3.22146e-11
142	TcCLB.510257.90	autophagocytosis associated protein, putative	0.72778	3.22146e-11
143	TcCLB.510963.10	DNA damage repair protein, putative	0.727446	2.64162e-11
144	TcCLB.510963.50	6-phosphofructo-2-kinase/fructose-2,6-bisphosphatas, putative	0.726285	1.14376e-06
145	TcCLB.510289.6	nucleolar RNA-binding protein, putative	0.725345	2.92788e-08
146	TcCLB.511001.180	hypothetical protein, conserved	0.724703	4.66095e-10
147	TcCLB.506565.4	RNA-binding protein, putative	0.720552	1.28976e-06
148	TcCLB.510297.80	transcription factor II H complex, TFB2 subunit, putative	0.715778	1.21192e-10
149	TcCLB.506859.180	cytoskeleton associated protein, putative	0.714843	3.07667e-09
150	TcCLB.510297.60	zinc transporter, putative	0.714777	5.88654e-09
151	TcCLB.510529.20	F-box and WD40 domain containing protein	0.713917	8.20374e-09
152	TcCLB.506857.100	endoplasmatic reticulum retrieval protein, putative	0.713024	9.34271e-08
153	TcCLB.503579.10	hypothetical protein, conserved	0.712329	4.34805e-05
154	TcCLB.506411.30	Proline dehydrogenase, mitochondrial	0.711581	2.13293e-08
155	TcCLB.503841.50	hypothetical protein, conserved	0.710734	1.51305e-07
156	TcCLB.511467.20	hypothetical protein, conserved	0.709461	4.34685e-10
157	TcCLB.508145.20	RNA-binding protein RBP7B (De Gaudenzi)	0.709246	3.70501e-08
158	TcCLB.504203.4	hypothetical protein, conserved	0.706761	6.23187e-08
159	TcCLB.510997.10	3-keto-dihydrosphingosine reductase	0.706148	1.05005e-08
160	TcCLB.503955.100	protein kinase, putative	0.70551	0.00910276
161	TcCLB.506863.70	hypothetical protein, conserved	0.703377	2.10714e-08
162	TcCLB.505363.10	trans-sialidase, Group II, putative	0.701856	7.3875e-09
163	TcCLB.508535.10	NADH-dependent fumarate reductase, putative	0.701286	1.56832e-12
164	TcCLB.504163.110	n-alpha-acetyltransferase 15, NatA auxiliary	0.70096	1.86018e-12
165	TcCLB.508323.94	peptidyl-prolyl cis-trans isomerase, putative	0.695892	1.56959e-06
166	TcCLB.506857.60	peptidyl-prolyl cis-trans isomerase, putative	0.692641	8.58501e-13
167	TcCLB.507809.140	Protein of unknown function, putative	0.691489	0.0354905
168	TcCLB.510297.20	XPC-binding domain containing protein, putative	0.691257	9.05316e-09
169	TcCLB.510165.50	hypothetical protein, conserved	0.691213	2.13385e-09
170	TcCLB.510295.50	Mitogen-activated protein kinase 6	0.689919	1.89252e-07
171	TcCLB.510289.70	hypothetical protein, conserved	0.689459	3.98834e-07
172	TcCLB.510255.10	hypothetical protein, conserved	0.688663	9.46367e-10
173	TcCLB.508609.20	hypothetical protein	0.688467	1.33787e-07
174	TcCLB.510533.80	ChaC-like protein, putative	0.687	3.54861e-08
175	TcCLB.508169.129	Mutt-Nudix-related hydrolase 5, putative	0.685156	1.04472e-06
176	TcCLB.503527.50	hypothetical protein, conserved	0.684029	5.47718e-09
177	TcCLB.504229.110	amino acid permease 24, putative	0.68196	2.33228e-05
178	TcCLB.510999.10	hypothetical protein, conserved	0.680645	7.5169e-06
179	TcCLB.503599.50	hypothetical protein, conserved	0.679879	1.16813e-08
180	TcCLB.508541.220	casein kinase, putative	0.679844	8.87888e-11
181	TcCLB.506565.29	hypothetical protein, conserved	0.6796	0.0429232
182	TcCLB.511469.40	ubiquinol-cytochrome c reductase complex 14kD subunit, putative	0.677523	1.23372e-13
183	TcCLB.510963.60	hypothetical protein, conserved	0.67742	9.05392e-06
184	TcCLB.508539.30	hypothetical protein, conserved	0.676866	8.47047e-05
185	TcCLB.506409.70	hypothetical protein	0.676316	0.0206617
186	TcCLB.506567.20	hypothetical protein	0.675399	1.43961e-08
187	TcCLB.503611.20	ribosomal protein L24, putative	0.674146	3.51711e-11
188	TcCLB.506567.100	hypothetical protein, conserved	0.673983	3.17433e-10
189	TcCLB.508169.40	serine peptidase clan SF, family S26B, putative	0.673568	2.2765e-08
190	TcCLB.510295.30	RNA editing complex protein MP18, putative	0.670433	4.71664e-07
191	TcCLB.509677.10	hypothetical protein, conserved	0.670148	1.84403e-10
192	TcCLB.503899.100	hypothetical protein	0.668798	0.0267152
193	TcCLB.511469.50	hypothetical protein, conserved	0.668475	0.00012268
194	TcCLB.503453.80	hypothetical protein, conserved	0.663354	6.01897e-08
195	TcCLB.506677.30	hypothetical protein, conserved	0.660943	7.76077e-06
196	TcCLB.510289.3	hypothetical protein, conserved	0.659166	1.26997e-06
197	TcCLB.506677.10	ubiquitin-like protein, putative	0.658236	2.94744e-10
198	TcCLB.506567.90	MICOS complex subunit MIC20, putative	0.657864	8.52305e-08
199	TcCLB.511001.200	Endonuclease/Exonuclease/phosphatase family, putative	0.657792	3.54135e-08
200	TcCLB.511621.110	hypothetical protein	0.655088	0.00298908
201	TcCLB.506567.10	hypothetical protein, conserved	0.654319	3.0664e-07
202	TcCLB.506529.425	hypothetical protein	0.65389	0.0127014
203	TcCLB.503455.30	Protein of unknown function (DUF3648), putative	0.653236	0.00236649
204	TcCLB.511467.70	hypothetical protein, conserved	0.652344	1.04035e-08
205	TcCLB.510257.120	Tetratricopeptide repeat, putative	0.652086	1.06673e-11
206	TcCLB.509757.49	L-ribulokinase, putative	0.651412	0.0129
207	TcCLB.508539.50	hypothetical protein, conserved	0.651154	3.24774e-08
208	TcCLB.510257.60	3-ketoacyl-CoA reductase, putative	0.650278	1.20268e-11
209	TcCLB.508323.120	hypothetical protein, conserved	0.648709	9.78779e-07
210	TcCLB.510297.110	cAMP binding protein, putative	0.647433	1.22317e-06
211	TcCLB.504009.4	hypothetical protein, conserved	0.644691	0.000351928
212	TcCLB.504009.30	hypothetical protein, conserved	0.644367	2.61166e-09
213	TcCLB.510963.20	hypothetical protein, conserved	0.643503	5.72764e-09
214	TcCLB.511469.20	hypothetical protein, conserved	0.642853	1.06673e-11
215	TcCLB.503527.29	hypothetical protein, conserved	0.642728	1.51089e-09
216	TcCLB.503599.30	Tripartite attachment complex protein 65	0.641901	1.28545e-05
217	TcCLB.506567.34	major facilitator superfamily, putative	0.641049	3.18486e-07
218	TcCLB.508169.20	elongation factor 2, putative	0.639684	2.97053e-05
219	TcCLB.504163.70	Gem-associated protein 2, putative	0.634357	1.1984e-12
220	TcCLB.508541.160	hypothetical protein, conserved	0.633911	2.3965e-06
221	TcCLB.510533.220	Putative S-adenosyl-L-methionine-dependent methyltransferase, putative	0.633763	4.27556e-06
222	TcCLB.508323.50	MORN repeat, putative	0.629307	1.67918e-06
223	TcCLB.511871.10	Complex 1 protein (LYR family), putative	0.628739	6.69129e-06
224	TcCLB.511305.40	hypothetical protein, conserved	0.628443	0.0083808
225	TcCLB.510529.10	Mitochondrial large ribosomal subunit mL53, putative	0.627299	2.63852e-13
226	TcCLB.504009.60	hypothetical protein, conserved	0.627234	2.9783e-08
227	TcCLB.510523.29	hypothetical protein, conserved (fragment)	0.627066	1.35755e-06
228	TcCLB.508169.80	hypothetical protein, conserved	0.625832	2.43463e-06
229	TcCLB.511071.40	amastin, putative	0.624795	0.0115103
230	TcCLB.510257.139	chromatin-remodeling complex atpase chain iswi	0.62469	3.84295e-07
231	TcCLB.503915.9	hypothetical protein, conserved (fragment)	0.623644	0.000118657
232	TcCLB.508317.40	hypothetical protein, conserved	0.622728	0.000184546
233	TcCLB.509757.10	hypothetical protein, conserved	0.622544	0.00012753
234	TcCLB.506413.70	hypothetical protein, conserved	0.622402	1.79883e-12
235	TcCLB.506859.10	ubiquitin-conjugating enzyme E2, putative	0.620998	3.81578e-10
236	TcCLB.510255.29	hypothetical protein, conserved (fragment)	0.620444	7.93354e-06
237	TcCLB.506567.120	mitochondrial RNA binding protein, putative	0.620282	1.73893e-12
238	TcCLB.504163.10	protein phosphatase 2C, putative	0.620149	2.0974e-10
239	TcCLB.509599.20	N-terminal region of Chorein, a TM vesicle-mediated sorter, putative	0.617782	0.0393319
240	TcCLB.506341.20	hypothetical protein, conserved	0.617671	8.12294e-06
241	TcCLB.506567.80	hypothetical protein	0.617528	0.00029959
242	TcCLB.508169.50	hypothetical protein, conserved	0.616684	4.34123e-08
243	TcCLB.509757.30	stress-inducible protein STI1-like, putative	0.613001	6.87895e-09
244	TcCLB.506859.160	50S ribosome-binding GTPase, putative	0.611627	6.415e-11
245	TcCLB.508317.30	hypothetical protein	0.611363	2.3352e-08
246	TcCLB.507677.4	hypothetical protein, conserved	0.609304	0.0326201
247	TcCLB.506859.90	prefoldin, putative	0.608526	3.59791e-09
248	TcCLB.506565.12	RNA binding protein 40	0.608276	2.13293e-08
249	TcCLB.506857.20	pyrroline-5-carboxylate reductase, putative	0.606168	1.21497e-06
250	TcCLB.510123.24	hypothetical protein, conserved	0.606004	2.9812e-08
251	TcCLB.510999.19	hypothetical protein, conserved	0.604481	0.00305367
252	TcCLB.506857.80	kinesin, putative	0.603824	5.81744e-11
253	TcCLB.509759.10	L-ribulokinase, putative	0.602382	6.34187e-05
254	TcCLB.508541.230	casein kinase, putative	0.600309	1.20871e-09
255	TcCLB.510165.30	R3H domain containing protein, putative	0.59925	1.70164e-05
256	TcCLB.510295.20	MP24, putative	0.598889	0.000591758
257	TcCLB.510253.29	hypothetical protein, conserved (fragment)	0.59599	2.29964e-05
258	TcCLB.510257.40	hypothetical protein, conserved	0.594859	6.65312e-06
259	TcCLB.504033.21	UDP-Gal or UDP-GlcNAc-dependent glycosyltransferase, putative	0.594646	1.95544e-06
260	TcCLB.508541.240	casein kinase, putative	0.594391	1.81074e-09
261	TcCLB.506861.10	ATP-dependent DEAD/H RNA helicase, putative	0.592321	1.70316e-05
262	TcCLB.445011.10	hypothetical protein, conserved	0.591452	2.85386e-05
263	TcCLB.504769.89	hypothetical protein, conserved	0.591065	0.000190215
264	TcCLB.510297.30	TPR-repeat-containing chaperone protein DNAJ, putative	0.590877	2.92159e-10
265	TcCLB.510535.100	cysteine peptidase C (CPC), putative	0.589403	9.52136e-05
266	TcCLB.506413.50	hypothetical protein, conserved	0.588084	7.84864e-09
267	TcCLB.508323.80	aquaporin, putative	0.587381	2.6021e-07
268	TcCLB.504203.29	tRNA-dihydrouridine synthase 2, putative	0.587019	1.44042e-06
269	TcCLB.510525.10	calcium/calmodulin-dependent protein kinase, putative	0.586635	1.29194e-05
270	TcCLB.509757.20	leucine carboxyl methyltransferase, putative	0.586301	4.09366e-09
271	TcCLB.510293.30	Eukaryotic translation initiation factor 4E type 5, putative	0.586138	1.04003e-10
272	TcCLB.504203.60	TPR-repeat-containing chaperone protein DNAJ, putative (fragment)	0.586024	3.24774e-08
273	TcCLB.510533.20	Beta-lactamase superfamily domain containing protein, putative	0.585512	2.36486e-05
274	TcCLB.503841.60	hypothetical protein, conserved	0.583172	6.03273e-10
275	TcCLB.506859.4	N-acetyltransferase, putative (fragment)	0.581267	7.02488e-05
276	TcCLB.510287.40	hypothetical protein	0.580354	2.0294e-07

## Sheet: Downregulated genes
Downregulated mRNAs in UBP1mut-KD parasites
						Color code:
#	GeneID	Product name	log2 KD/WT	padj KD		In blue:	|log2FC| > 1
1	TcCLB.504039.180	Mucin-associated surface protein (MASP), subgroup S001	-1.69228	2.10742e-14		In black:	|log2FC| > 0.58
2	TcCLB.510377.420	surface protease GP63, putative	-1.4928	3.18233e-06
3	TcCLB.510313.10	hypothetical protein, conserved	-1.4711	3.02455e-07
4	TcCLB.510311.199	hypothetical protein, conserved	-1.42269	1.69244e-05
5	TcCLB.510105.310	Mucin-associated surface protein (MASP), subgroup S085	-1.41976	2.17315e-12
6	TcCLB.506579.50	hypothetical protein, conserved	-1.40708	3.01747e-09
7	TcCLB.503859.40	Mucin-associated surface protein (MASP), subgroup S091	-1.38133	3.61361e-12
8	TcCLB.510013.70	Mucin-associated surface protein (MASP), subgroup S079	-1.31746	1.03063e-07
9	TcCLB.510025.180	Mucin-associated surface protein (MASP), subgroup S010	-1.30252	4.82585e-10
10	TcCLB.508097.81	mucin TcMUCII, putative	-1.27083	4.28635e-11
11	TcCLB.506377.10	trans-sialidase, putative	-1.26758	1.16205e-10
12	TcCLB.506759.220	Mucin-associated surface protein (MASP)	-1.2644	2.46838e-14
13	TcCLB.510015.30	Mucin-associated surface protein (MASP), subgroup S033	-1.25967	4.6608e-20
14	TcCLB.506759.40	Mucin-associated surface protein (MASP), subgroup S064	-1.25747	1.53307e-15
15	TcCLB.511553.200	Mucin-associated surface protein (MASP)	-1.24971	3.83209e-11
16	TcCLB.504239.340	mucin TcMUCII, putative	-1.23544	2.40556e-11
17	TcCLB.506599.100	Mucin-associated surface protein (MASP), subgroup S068	-1.22484	1.00526e-12
18	TcCLB.503479.60	surface protease GP63, putative	-1.22248	3.42744e-16
19	TcCLB.506501.350	Mucin-associated surface protein (MASP), subgroup S105	-1.21649	0.000830979
20	TcCLB.506767.40	Mucin-associated surface protein (MASP), subgroup S104	-1.21348	1.366e-11
21	TcCLB.510013.180	hypothetical protein	-1.20667	1.03514e-05
22	TcCLB.510811.20	protein associated with differentiation 8, putative	-1.20514	7.17802e-08
23	TcCLB.505025.40	Mucin-associated surface protein (MASP)	-1.20363	9.89249e-10
24	TcCLB.506763.260	Mucin-associated surface protein (MASP), subgroup S001	-1.18782	4.84587e-14
25	TcCLB.509265.110	trans-sialidase, Group IV, putative	-1.18114	0.00179182
26	TcCLB.506767.110	Mucin-associated surface protein (MASP), subgroup S002	-1.17186	1.34802e-14
27	TcCLB.510377.134	Mucin-associated surface protein (MASP), subgroup S001	-1.17092	1.21847e-08
28	TcCLB.507957.150	Mucin-associated surface protein (MASP), subgroup S074	-1.1647	2.88271e-22
29	TcCLB.506599.350	mucin TcMUCII, putative	-1.13518	2.73316e-08
30	TcCLB.510013.110	mucin TcMUCII, putative	-1.12374	7.95864e-09
31	TcCLB.503977.30	Mucin-associated surface protein (MASP), subgroup S034	-1.12146	1.80277e-08
32	TcCLB.511127.80	hypothetical protein, conserved	-1.11615	4.17017e-22
33	TcCLB.506763.50	Mucin-associated surface protein (MASP), subgroup S082	-1.11439	2.17266e-12
34	TcCLB.511175.40	mucin TcMUCII, putative	-1.11122	3.31658e-12
35	TcCLB.506767.70	Mucin-associated surface protein (MASP), subgroup S072	-1.10905	3.48012e-05
36	TcCLB.509669.30	ABC transporter, putative	-1.10783	1.39011e-15
37	TcCLB.510377.439	mucin TcMUCII, putative	-1.10238	1.62091e-09
38	TcCLB.503761.40	Mucin-associated surface protein (MASP), subgroup S002	-1.09776	4.31709e-11
39	TcCLB.508227.40	Mucin-associated surface protein (MASP), subgroup S034	-1.08631	4.80604e-11
40	TcCLB.504039.120	mucin TcMUCII, putative	-1.08344	5.08138e-09
41	TcCLB.506759.80	Mucin-associated surface protein (MASP), subgroup S059	-1.07822	2.7141e-07
42	TcCLB.507237.270	Mucin-associated surface protein (MASP), subgroup S017	-1.07518	0.0010638
43	TcCLB.509631.20	Mucin-associated surface protein (MASP), subgroup S087	-1.07318	2.02081e-09
44	TcCLB.510275.330	mucin TcMUCII, putative	-1.07077	2.21739e-07
45	TcCLB.510811.10	protein associated with differentiation 8, putative	-1.06409	1.16419e-11
46	TcCLB.511437.30	lipase, putative	-1.05944	1.30106e-16
47	TcCLB.510371.50	Mucin-associated surface protein (MASP), subgroup S017	-1.05641	8.03329e-13
48	TcCLB.510157.10	Mucin-associated surface protein (MASP), subgroup S022	-1.05273	2.87851e-12
49	TcCLB.507953.180	mucin TcMUCII, putative	-1.04981	1.49335e-11
50	TcCLB.506501.10	Mucin-associated surface protein (MASP), subgroup S009	-1.04612	4.63834e-08
51	TcCLB.506973.5	Mucin-associated surface protein (MASP)	-1.04508	8.57558e-05
52	TcCLB.506755.50	PPPDE putative peptidase domain containing protein, putative	-1.04303	6.23901e-18
53	TcCLB.510961.30	Mucin-associated surface protein (MASP), subgroup S013	-1.03011	4.59207e-17
54	TcCLB.509631.90	mucin TcMUCII, putative	-1.02805	0.0011839
55	TcCLB.506767.240	Mucin-associated surface protein (MASP), subgroup S103	-1.02698	3.54135e-08
56	TcCLB.511179.60	hypothetical protein, conserved	-1.02616	4.0925e-08
57	TcCLB.506499.200	hypothetical protein	-1.02051	0.000108429
58	TcCLB.511553.90	mucin TcMUCII, putative	-1.02032	7.3107e-09
59	TcCLB.506759.20	Mucin-associated surface protein (MASP), subgroup S061	-1.02019	1.40952e-16
60	TcCLB.503859.45	mucin TcMUCII, putative	-1.01653	5.16707e-13
61	TcCLB.510373.90	Mucin-associated surface protein (MASP), subgroup S079	-1.01151	9.33089e-15
62	TcCLB.509843.20	trans-sialidase, Group VII, putative	-1.0061	6.8928e-10
63	TcCLB.506761.11	Mucin-associated surface protein (MASP) (fragment)	-1.00433	0.00116635
64	TcCLB.506129.50	trans-sialidase, Group IV, putative	-1.00378	0.000982146
65	TcCLB.510021.130	Mucin-associated surface protein (MASP), subgroup S074	-1.00331	1.53307e-15
66	TcCLB.506599.240	Mucin-associated surface protein (MASP), subgroup S064	-1.00251	1.65716e-11
67	TcCLB.511559.50	hypothetical protein, conserved	-1.00163	6.89475e-15
68	TcCLB.510377.190	mucin TcMUCII, putative	-0.99362	3.58161e-11
69	TcCLB.510025.260	Mucin-associated surface protein (MASP), subgroup S074	-0.990864	2.59228e-11
70	TcCLB.510061.30	trans-sialidase, Group V, putative	-0.9716	0.000179466
71	TcCLB.506941.180	hypothetical protein, conserved	-0.970319	3.52688e-14
72	TcCLB.507957.220	Mucin-associated surface protein (MASP), subgroup S078	-0.968638	3.87517e-09
73	TcCLB.509079.20	Mucin-associated surface protein (MASP), subgroup S004	-0.964426	9.41145e-06
74	TcCLB.507957.179	Mucin-associated surface protein (MASP), subgroup S001	-0.960306	7.7903e-05
75	TcCLB.507955.20	Mucin-associated surface protein (MASP), subgroup S001	-0.956842	0.00126914
76	TcCLB.504213.90	inositol polyphosphate kinase-like protein, putative	-0.953446	0.00878394
77	TcCLB.506767.340	Mucin-associated surface protein (MASP), subgroup S074	-0.948804	6.37393e-14
78	TcCLB.506769.30	Mucin-associated surface protein (MASP), subgroup S079	-0.947923	3.35122e-06
79	TcCLB.503503.30	mucin TcMUCII, putative	-0.945603	3.19777e-08
80	TcCLB.507237.280	mucin TcMUCII, putative	-0.943926	9.96793e-06
81	TcCLB.507867.10	Mucin-associated surface protein (MASP), subgroup S017	-0.943568	3.16672e-08
82	TcCLB.506765.50	Mucin-associated surface protein (MASP), subgroup S103	-0.94117	5.56728e-10
83	TcCLB.439245.10	mucin TcMUCII, putative (fragment)	-0.937521	0.0035437
84	TcCLB.506779.150	Histone H2B variant V	-0.935916	4.23375e-17
85	TcCLB.510377.450	Mucin-associated surface protein (MASP), subgroup S047	-0.934523	4.41702e-08
86	TcCLB.510275.219	mucin TcMUCII, putative	-0.934326	2.51214e-06
87	TcCLB.511603.300	Mucin-associated surface protein (MASP), subgroup S030	-0.934024	1.02383e-06
88	TcCLB.510369.10	Mucin-associated surface protein (MASP), subgroup S061	-0.929299	9.77081e-09
89	TcCLB.510375.10	Mucin-associated surface protein (MASP), subgroup S047	-0.92719	5.17828e-08
90	TcCLB.511347.11	mucin TcMUCII, putative (fragment)	-0.923413	7.21587e-08
91	TcCLB.507163.50	mucin TcMUCII, putative	-0.922085	5.01454e-05
92	TcCLB.510371.10	Mucin-associated surface protein (MASP), subgroup S123	-0.919522	1.23235e-05
93	TcCLB.508777.50	hypothetical protein	-0.919323	1.9256e-16
94	TcCLB.504239.30	Mucin-associated surface protein (MASP), subgroup S009	-0.911338	9.64377e-09
95	TcCLB.506501.380	Mucin-associated surface protein (MASP), subgroup S067	-0.910879	4.30246e-11
96	TcCLB.507957.280	Mucin-associated surface protein (MASP), subgroup S004	-0.908502	3.18906e-06
97	TcCLB.506763.280	Mucin-associated surface protein (MASP), subgroup S097	-0.907583	9.46367e-10
98	TcCLB.510025.20	mucin TcMUCII, putative	-0.906905	2.82503e-05
99	TcCLB.510275.370	Mucin-associated surface protein (MASP), subgroup S136	-0.901462	8.58501e-13
100	TcCLB.507093.220	RNA-binding protein UBP1, putative	-0.901132	0.0208015
101	TcCLB.510309.30	PTP1-interacting protein, 39 kDa, putative	-0.901103	0.0447433
102	TcCLB.506499.140	Mucin-associated surface protein (MASP), subgroup S079	-0.899903	1.88051e-09
103	TcCLB.506885.310	meiotic recombination protein DMC1, putative	-0.899336	5.59328e-08
104	TcCLB.498829.10	mucin TcMUC, putative	-0.89872	2.84983e-08
105	TcCLB.506753.130	rhodanese-like domain containing protein, putative	-0.898259	9.33089e-15
106	TcCLB.509081.150	Mucin-associated surface protein (MASP), subgroup S001	-0.89704	0.000274237
107	TcCLB.509081.20	Mucin-associated surface protein (MASP), subgroup S122	-0.894259	4.09366e-09
108	TcCLB.506767.130	mucin TcMUCII, putative	-0.887509	3.04379e-05
109	TcCLB.507959.350	Mucin-associated surface protein (MASP), subgroup S032	-0.887427	8.50819e-14
110	TcCLB.511553.30	Mucin-associated surface protein (MASP), subgroup S122	-0.884812	9.36154e-09
111	TcCLB.511173.360	Mucin-associated surface protein (MASP), subgroup S061	-0.87672	1.49451e-06
112	TcCLB.507957.90	mucin TcMUCII, putative	-0.875651	0.000173363
113	TcCLB.503977.40	mucin TcMUCII, putative	-0.874309	2.25807e-10
114	TcCLB.506501.190	mucin TcMUCII, putative	-0.87355	2.35469e-06
115	TcCLB.511751.160	hypothetical protein, conserved	-0.870088	8.86638e-08
116	TcCLB.506767.50	mucin TcMUCII, putative	-0.869411	0.000219161
117	TcCLB.507953.10	trans-sialidase, Group V, putative	-0.867024	0.00258455
118	TcCLB.506763.30	Mucin-associated surface protein (MASP), subgroup S061	-0.865974	0.00283786
119	TcCLB.510025.100	Mucin-associated surface protein (MASP), subgroup S074	-0.864741	1.20268e-11
120	TcCLB.506753.140	rhodanese-like domain containing protein, putative	-0.860255	2.61188e-08
121	TcCLB.511213.50	mucin TcMUCII, putative	-0.859842	1.12803e-06
122	TcCLB.511439.30	lipase, putative	-0.859248	1.90365e-13
123	TcCLB.506767.140	Mucin-associated surface protein (MASP), subgroup S080	-0.858303	3.80679e-07
124	TcCLB.511121.30	hypothetical protein	-0.857242	0.0396169
125	TcCLB.504039.230	Mucin-associated surface protein (MASP), subgroup S002	-0.857019	3.37337e-05
126	TcCLB.505555.61	cytoplasmic l-asparaginase i-like protein, putative	-0.856996	3.01578e-05
127	TcCLB.509979.270	Mucin-associated surface protein (MASP), subgroup S008	-0.854254	5.71143e-11
128	TcCLB.511127.250	hypothetical protein, conserved	-0.851248	4.85343e-10
129	TcCLB.506933.10	hypothetical protein, conserved	-0.849002	2.12876e-07
130	TcCLB.505025.70	Mucin-associated surface protein (MASP), subgroup S025	-0.848707	3.35814e-10
131	TcCLB.507957.10	Mucin-associated surface protein (MASP), subgroup S064	-0.847235	4.00266e-10
132	TcCLB.508081.40	hypothetical protein	-0.844298	0.000485005
133	TcCLB.425435.10	trans-sialidase, putative (fragment)	-0.844134	0.0100037
134	TcCLB.511599.80	trans-sialidase, Group V, putative	-0.843102	4.65621e-06
135	TcCLB.508229.10	trans-sialidase, putative	-0.840459	0.023393
136	TcCLB.506599.50	Mucin-associated surface protein (MASP), subgroup S001	-0.838551	4.54081e-06
137	TcCLB.508163.230	Mucin-associated surface protein (MASP), subgroup S030	-0.8358	0.000153827
138	TcCLB.511559.10	Present in the outer mitochondrial membrane proteome 17 (fragment)	-0.8292	0.000337164
139	TcCLB.506757.60	trans-sialidase, Group V, putative	-0.828097	2.21346e-10
140	TcCLB.507483.50	calmodulin	-0.826995	9.2857e-10
141	TcCLB.504039.200	Mucin-associated surface protein (MASP), subgroup S008	-0.826984	6.29848e-06
142	TcCLB.509007.30	hypothetical protein, conserved	-0.82622	8.0359e-10
143	TcCLB.510025.220	Mucin-associated surface protein (MASP), subgroup S032	-0.826174	7.5169e-06
144	TcCLB.505025.130	Mucin-associated surface protein (MASP), subgroup S105	-0.825837	2.66926e-06
145	TcCLB.510061.11	Mucin-associated surface protein (MASP)	-0.825666	5.85724e-08
146	TcCLB.509699.150	mucin TcMUCII, putative	-0.824194	3.7899e-11
147	TcCLB.506763.340	mucin TcMUCII, putative	-0.823566	0.000182234
148	TcCLB.510373.70	mucin TcMUCII, putative	-0.823521	4.44441e-05
149	TcCLB.503501.7	Mucin-associated surface protein (MASP) (fragment)	-0.822879	0.0192544
150	TcCLB.507129.5	hypothetical protein, conserved (fragment)	-0.82224	0.00209963
151	TcCLB.509967.20	mismatch repair protein MSH4, putative	-0.821509	9.87793e-11
152	TcCLB.506757.50	Mucin-associated surface protein (MASP), subgroup S103	-0.821303	3.8729e-11
153	TcCLB.510377.430	Mucin-associated surface protein (MASP), subgroup S087	-0.820928	2.75342e-07
154	TcCLB.506409.100	mucin TcMUCII, putative	-0.820643	4.09366e-09
155	TcCLB.506285.50	mucin TcMUCII, putative	-0.82	8.80859e-09
156	TcCLB.504239.290	Mucin-associated surface protein (MASP), subgroup S002	-0.818713	1.21164e-05
157	TcCLB.503677.20	DNA repair and recombination helicase protein PIF4, putative	-0.81755	0.00243756
158	TcCLB.510373.10	Mucin-associated surface protein (MASP), subgroup S025	-0.817407	8.63621e-08
159	TcCLB.506499.160	Mucin-associated surface protein (MASP), subgroup S030	-0.816824	1.06588e-07
160	TcCLB.503501.70	Mucin-associated surface protein (MASP) (fragment)	-0.814801	2.55581e-07
161	TcCLB.510025.210	mucin TcMUCII, putative	-0.813187	0.000285226
162	TcCLB.510013.40	Mucin-associated surface protein (MASP), subgroup S074	-0.812289	2.60719e-05
163	TcCLB.510107.30	Mucin-associated surface protein (MASP), subgroup S049	-0.811752	3.22221e-07
164	TcCLB.510017.59	Mucin-associated surface protein (MASP)	-0.810327	3.15793e-06
165	TcCLB.511173.50	Mucin-associated surface protein (MASP), subgroup S081	-0.807681	1.12803e-06
166	TcCLB.506763.150	Mucin-associated surface protein (MASP), subgroup S079	-0.807336	2.03178e-06
167	TcCLB.506759.70	mucin TcMUCII, putative	-0.806099	0.00201375
168	TcCLB.510377.330	trans-sialidase, Group V, putative	-0.805897	9.55046e-08
169	TcCLB.507981.30	hypothetical protein	-0.802131	9.91341e-08
170	TcCLB.510377.350	Mucin-associated surface protein (MASP), subgroup S009	-0.801307	4.47478e-07
171	TcCLB.507747.160	mucin TcMUCII, putative	-0.800063	4.0289e-06
172	TcCLB.508165.210	Mucin-associated surface protein (MASP), subgroup S008	-0.79966	0.000757973
173	TcCLB.506409.140	mucin TcMUCII, putative	-0.797755	9.90297e-13
174	TcCLB.506933.43	hypothetical protein, conserved	-0.797563	1.9846e-13
175	TcCLB.511127.410	hypothetical protein, conserved	-0.796582	3.89652e-21
176	TcCLB.504239.420	Mucin-associated surface protein (MASP), subgroup S004	-0.796284	0.000179165
177	TcCLB.509081.140	mucin TcMUCII, putative	-0.795581	2.32771e-09
178	TcCLB.507953.40	Mucin-associated surface protein (MASP), subgroup S004	-0.794258	9.07585e-05
179	TcCLB.510021.180	trans-sialidase, Group V, putative	-0.793837	2.78463e-07
180	TcCLB.511197.60	Mucin-associated surface protein (MASP), subgroup S008	-0.791329	2.72244e-06
181	TcCLB.507953.60	hypothetical protein	-0.788918	0.0294387
182	TcCLB.510025.170	mucin TcMUCII, putative	-0.786044	8.60979e-05
183	TcCLB.511421.200	ARM-like helical domain-containing protein	-0.785529	5.78928e-13
184	TcCLB.510377.400	mucin TcMUCII, putative	-0.783154	0.00148326
185	TcCLB.508277.100	cAMP specific phosphodiesterase, putative	-0.783149	3.2439e-05
186	TcCLB.507237.260	mucin TcMUCII, putative	-0.782315	0.000743799
187	TcCLB.504005.20	N-Acetyl-D-glucosaminylphosphatidylinositol de-N-acetylase, putative	-0.781414	1.31975e-05
188	TcCLB.511173.150	Mucin-associated surface protein (MASP), subgroup S010	-0.779277	0.000234617
189	TcCLB.505931.30	trans-sialidase, Group I, putative	-0.778529	0.00154673
190	TcCLB.505807.180	2-hydroxy-3-oxopropionate reductase, putative	-0.77658	1.19433e-10
191	TcCLB.508777.110	Glucosidase II beta subunit-like, putative	-0.775606	3.41642e-11
192	TcCLB.509979.174	Mucin-associated surface protein (MASP), subgroup S008	-0.774816	4.34646e-08
193	TcCLB.508241.10	glycerol-3-phosphate dehydrogenase, putative	-0.774411	2.1411e-14
194	TcCLB.511553.120	surface protease GP63, putative	-0.774162	0.000636005
195	TcCLB.511421.185	hypothetical protein, conserved	-0.773908	4.21146e-07
196	TcCLB.508163.234	trans-sialidase, putative	-0.773432	0.000200173
197	TcCLB.504153.110	hypothetical protein, conserved	-0.772497	4.98584e-07
198	TcCLB.506499.210	Mucin-associated surface protein (MASP), subgroup S097	-0.769465	1.50179e-10
199	TcCLB.506765.80	mucin TcMUCII, putative	-0.769011	0.000687801
200	TcCLB.506499.149	mucin TcMUCII, putative	-0.768442	9.33105e-08
201	TcCLB.510021.10	mucin TcMUCII, putative	-0.765239	3.26219e-05
202	TcCLB.506769.50	mucin TcMUCII, putative	-0.764463	0.00056334
203	TcCLB.506767.220	mucin TcMUCII, putative	-0.761747	0.00186637
204	TcCLB.508229.30	Mucin-associated surface protein (MASP), subgroup S002	-0.761025	1.95744e-05
205	TcCLB.507809.39	hypothetical protein, conserved	-0.759857	1.68666e-09
206	TcCLB.511127.70	FHA domain containing protein, putative	-0.759787	4.45516e-14
207	TcCLB.510025.160	Mucin-associated surface protein (MASP), subgroup S091	-0.758407	0.000453176
208	TcCLB.506757.120	trans-sialidase, Group V, putative	-0.757528	1.08277e-08
209	TcCLB.509925.20	mucin TcMUCII, putative	-0.756568	6.19563e-10
210	TcCLB.510025.150	mucin TcMUCII, putative	-0.755727	0.000110839
211	TcCLB.506267.90	Mucin-associated surface protein (MASP), subgroup S061	-0.754826	3.39287e-07
212	TcCLB.504039.240	mucin TcMUCII, putative	-0.752156	0.000316729
213	TcCLB.507959.260	Mucin-associated surface protein (MASP), subgroup S001	-0.752093	0.00128669
214	TcCLB.508777.200	hypothetical protein, conserved	-0.752037	7.59574e-07
215	TcCLB.510371.130	mucin TcMUCII, putative	-0.750237	0.000223039
216	TcCLB.504427.20	hypothetical protein, conserved	-0.750008	2.92159e-10
217	TcCLB.507143.20	hypothetical protein, conserved	-0.749096	3.49116e-08
218	TcCLB.504239.350	Mucin-associated surface protein (MASP), subgroup S099	-0.748788	4.41092e-08
219	TcCLB.508167.29	Mucin-associated surface protein (MASP) (fragment)	-0.748352	9.47393e-05
220	TcCLB.504239.410	mucin TcMUCII, putative	-0.748151	7.12783e-05
221	TcCLB.510021.120	trans-sialidase, Group V, putative	-0.74298	1.22752e-08
222	TcCLB.507121.11	trans-sialidase, putative (fragment)	-0.738308	0.0240524
223	TcCLB.508229.40	trans-sialidase, Group V, putative	-0.737117	0.000152377
224	TcCLB.511127.160	integral membrane transport protein, putative	-0.73692	0.000113843
225	TcCLB.507747.80	mucin TcMUCII, putative	-0.736462	1.77706e-09
226	TcCLB.507283.10	trans-sialidase, Group V, putative	-0.735241	2.88023e-08
227	TcCLB.503503.40	Mucin-associated surface protein (MASP), subgroup S033	-0.734993	0.000137344
228	TcCLB.511173.400	Mucin-associated surface protein (MASP), subgroup S070	-0.73498	7.2555e-07
229	TcCLB.511585.120	hypothetical protein, conserved	-0.734966	2.29964e-05
230	TcCLB.507959.200	mucin TcMUCII, putative	-0.734589	0.00232029
231	TcCLB.507699.149	mucin TcMUCII, putative	-0.732199	8.22113e-05
232	TcCLB.510279.250	Mucin-associated surface protein (MASP), subgroup S104	-0.73016	1.03514e-05
233	TcCLB.508081.20	hypothetical protein	-0.729947	0.00461929
234	TcCLB.439307.9	hypothetical protein, conserved	-0.728562	3.2593e-05
235	TcCLB.510279.140	Mucin-associated surface protein (MASP), subgroup S049	-0.728122	4.50594e-08
236	TcCLB.511213.15	Mucin-associated surface protein (MASP)	-0.727768	2.34382e-08
237	TcCLB.510373.60	Mucin-associated surface protein (MASP), subgroup S119	-0.727207	5.07046e-07
238	TcCLB.507959.270	mucin TcMUCII, putative	-0.72634	5.8937e-06
239	TcCLB.511553.150	Mucin-associated surface protein (MASP), subgroup S025	-0.725603	1.06989e-07
240	TcCLB.506769.80	Mucin-associated surface protein (MASP), subgroup S037	-0.725515	0.000126457
241	TcCLB.508165.310	surface protease GP63, putative	-0.724851	0.00195306
242	TcCLB.506599.70	mucin TcMUCII, putative	-0.722576	0.00429078
243	TcCLB.506895.80	trans-sialidase, putative	-0.72243	0.0126124
244	TcCLB.503875.30	Mucin-associated surface protein (MASP), subgroup S025	-0.722169	7.64258e-09
245	TcCLB.506599.330	Mucin-associated surface protein (MASP), subgroup S001	-0.719386	0.0015187
246	TcCLB.507803.10	Mucin-associated surface protein (MASP), subgroup S010	-0.719048	0.00166521
247	TcCLB.510561.30	Mucin-associated surface protein (MASP), subgroup S023	-0.71834	0.00112328
248	TcCLB.510025.50	trans-sialidase, Group V, putative	-0.718248	7.72994e-06
249	TcCLB.511553.10	Mucin-associated surface protein (MASP), subgroup S004	-0.7181	0.00224338
250	TcCLB.510381.10	cystathionine beta-synthase, putative	-0.717627	7.28671e-07
251	TcCLB.510011.9	Mucin-associated surface protein (MASP), subgroup S015	-0.717253	0.00395522
252	TcCLB.511555.80	ribonucleoside-diphosphate reductase small chain, putative	-0.71633	8.30457e-05
253	TcCLB.511625.130	trans-sialidase, Group V, putative	-0.715851	9.67238e-06
254	TcCLB.503715.30	ras-related protein RAB1A, putative	-0.715329	3.59791e-09
255	TcCLB.504239.380	hypothetical protein	-0.714785	0.0106105
256	TcCLB.511559.40	hypothetical protein, conserved	-0.714001	6.50426e-11
257	TcCLB.505025.137	mucin TcMUCII, putative	-0.71277	0.000127644
258	TcCLB.508227.30	mucin TcMUCII, putative	-0.709708	0.000291438
259	TcCLB.506765.74	Mucin-associated surface protein (MASP), subgroup S027	-0.709465	0.000223982
260	TcCLB.507483.39	calmodulin	-0.70742	4.66505e-10
261	TcCLB.508165.300	Mucin-associated surface protein (MASP), subgroup S049	-0.707141	2.13293e-08
262	TcCLB.507699.90	mucin TcMUCII, putative	-0.706768	8.9005e-07
263	TcCLB.511625.90	Mucin-associated surface protein (MASP), subgroup S040	-0.705765	5.87967e-08
264	TcCLB.506599.170	Mucin-associated surface protein (MASP), subgroup S008	-0.704663	5.39777e-06
265	TcCLB.511135.20	hypothetical protein, conserved	-0.704449	3.02366e-07
266	TcCLB.509149.9	serine sulfhydrylase	-0.699719	6.16635e-06
267	TcCLB.510013.240	mucin TcMUCII, putative	-0.698411	0.000242459
268	TcCLB.508389.90	surface protease GP63, putative	-0.69821	0.0311317
269	TcCLB.507959.140	mucin TcMUCII, putative	-0.69621	0.00537422
270	TcCLB.505229.10	Isoprenylcysteine alpha-carbonyl methylesterase, putative	-0.696065	6.34699e-05
271	TcCLB.506649.110	hypothetical protein, conserved	-0.694584	3.72426e-06
272	TcCLB.507957.270	mucin TcMUCI, putative	-0.693511	0.000102877
273	TcCLB.510015.20	mucin TcMUCII, putative	-0.693033	7.44394e-06
274	TcCLB.510377.100	Mucin-associated surface protein (MASP), subgroup S033	-0.691442	4.04269e-05
275	TcCLB.508687.66	hypothetical protein	-0.690374	0.000415456
276	TcCLB.506753.120	J-binding protein	-0.687599	2.11706e-09
277	TcCLB.506625.190	hypothetical protein, conserved	-0.686842	2.13293e-08
278	TcCLB.506937.10	cytosolic malate dehydrogenase, putative	-0.686528	3.91529e-15
279	TcCLB.506755.230	hypothetical protein, conserved	-0.686252	4.10516e-10
280	TcCLB.506499.70	mucin TcMUCII, putative	-0.685164	0.00179182
281	TcCLB.504005.6	RNA-binding protein, putative	-0.684226	1.1222e-06
282	TcCLB.508047.20	Mucin-associated surface protein (MASP), subgroup S049	-0.68086	6.94843e-07
283	TcCLB.506965.90	mucin TcMUCII, putative	-0.678278	0.00067151
284	TcCLB.508777.40	leucine-rich repeat protein, putative	-0.67786	2.13293e-08
285	TcCLB.509979.350	Mucin-associated surface protein (MASP), subgroup S030	-0.677713	4.17761e-07
286	TcCLB.506753.240	hypothetical protein, conserved	-0.677591	4.03926e-10
287	TcCLB.508777.180	prefoldin subunit 2, putative	-0.67593	7.68113e-12
288	TcCLB.508165.400	mucin TcMUCII, putative	-0.675354	0.000131222
289	TcCLB.510013.290	Mucin-associated surface protein (MASP), subgroup S080	-0.673835	8.33549e-05
290	TcCLB.506409.50	mucin TcMUCII, putative	-0.673213	1.96173e-08
291	TcCLB.503793.20	phosphatidylinositol (3,5) kinase, putative (fragment)	-0.672493	0.0241022
292	TcCLB.511555.10	Mucin-associated surface protein (MASP)	-0.671755	1.98321e-07
293	TcCLB.510989.30	guanin nucleotide-binding protein, putative	-0.671664	3.52172e-10
294	TcCLB.510163.60	trans-sialidase, Group V, putative	-0.671488	7.05707e-08
295	TcCLB.506501.390	mucin TcMUCII, putative	-0.670594	0.000591758
296	TcCLB.510621.70	mucin TcMUCII, putative	-0.666528	0.000345225
297	TcCLB.511553.130	mucin TcMUCII, putative	-0.663475	0.000594136
298	TcCLB.510555.30	mucin TcMUCII, putative	-0.662554	1.72708e-06
299	TcCLB.506753.150	rhodanese-like domain containing protein, putative	-0.661426	5.9849e-08
300	TcCLB.510189.40	Mucin-associated surface protein (MASP), subgroup S086	-0.661315	0.00121727
301	TcCLB.508325.230	trans-sialidase, Group IV, putative	-0.661164	0.00116252
302	TcCLB.506269.70	mucin TcMUCII, putative	-0.661002	4.68142e-05
303	TcCLB.511211.220	heat shock protein 70, putative	-0.660346	1.04253e-09
304	TcCLB.508227.20	Mucin-associated surface protein (MASP), subgroup S017	-0.659587	0.000718046
305	TcCLB.511577.60	DNA excision/repair protein SNF2, putative	-0.658989	9.45607e-05
306	TcCLB.504005.29	hypothetical protein, conserved	-0.658744	8.74799e-08
307	TcCLB.511607.110	Mucin-associated surface protein (MASP), subgroup S091	-0.658043	3.36625e-06
308	TcCLB.506757.150	Mucin-associated surface protein (MASP), subgroup S002	-0.655636	6.04726e-06
309	TcCLB.505025.10	Mucin-associated surface protein (MASP)	-0.654598	0.00283786
310	TcCLB.506599.10	elongation factor 1-gamma (EF-1-gamma), putative	-0.654483	7.95204e-11
311	TcCLB.504153.180	UDP-N-acetylglucosamine pyrophosphorylase, putative	-0.653974	1.06673e-11
312	TcCLB.506755.30	hypothetical protein, conserved	-0.653755	3.27985e-14
313	TcCLB.509081.100	mucin TcMUCII, putative	-0.651564	0.000142251
314	TcCLB.503501.14	mucin TcMUCII, putative	-0.650387	4.14377e-05
315	TcCLB.511599.90	Mucin-associated surface protein (MASP), subgroup S107	-0.650124	1.67424e-05
316	TcCLB.504039.160	Mucin-associated surface protein (MASP), subgroup S061	-0.648406	0.00139651
317	TcCLB.510741.80	riboflavin kinase, putative	-0.646593	4.19207e-06
318	TcCLB.510553.30	Mucin-associated surface protein (MASP), subgroup S101	-0.643972	2.59311e-05
319	TcCLB.507957.160	Mucin-associated surface protein (MASP), subgroup S017	-0.642995	0.000599443
320	TcCLB.511127.110	ATP-dependent protease ATPase subunit HslU2	-0.642811	3.52172e-10
321	TcCLB.509195.61	mucin TcMUCII, putative	-0.64187	0.00220032
322	TcCLB.507075.40	Mucin-associated surface protein (MASP) (fragment)	-0.640799	0.000453176
323	TcCLB.511603.60	mucin TcMUCII, putative	-0.639449	0.000261001
324	TcCLB.507483.30	calmodulin, putative	-0.638272	2.15961e-10
325	TcCLB.506753.40	hypothetical protein, conserved	-0.638085	1.20602e-05
326	TcCLB.511603.500	Mucin-associated surface protein (MASP)	-0.637665	0.000428518
327	TcCLB.503659.30	trans-sialidase, putative	-0.637597	0.00450665
328	TcCLB.507699.64	mucin TcMUCII, putative	-0.637554	1.51574e-05
329	TcCLB.511613.50	mucin TcMUCII, putative	-0.637444	0.000113843
330	TcCLB.510013.190	hypothetical protein	-0.637359	0.0241882
331	TcCLB.504239.260	trans-sialidase, Group V, putative	-0.637036	0.00345173
332	TcCLB.511603.380	Mucin-associated surface protein (MASP), subgroup S025	-0.636992	0.000967825
333	TcCLB.511047.40	NADH-cytochrome b5 reductase, putative	-0.635288	1.13948e-05
334	TcCLB.507747.110	mucin TcMUCII, putative	-0.634064	6.36312e-05
335	TcCLB.507905.39	Mucin-associated surface protein (MASP)	-0.634027	8.41941e-10
336	TcCLB.506409.200	mucin TcMUCII, putative	-0.633932	2.95493e-05
337	TcCLB.511689.10	hypothetical protein	-0.633286	7.54144e-06
338	TcCLB.504867.120	hypothetical protein	-0.632282	2.33265e-08
339	TcCLB.506753.70	Radial spoke protein 11	-0.632018	2.6425e-06
340	TcCLB.506285.120	mucin TcMUCII, putative	-0.631912	6.89315e-05
341	TcCLB.510377.200	Mucin-associated surface protein (MASP), subgroup S002	-0.631418	0.00122271
342	TcCLB.505025.60	90 kDa surface protein, putative	-0.630827	0.00038976
343	TcCLB.504341.10	trans-sialidase, Group IV, putative	-0.629973	0.0366979
344	TcCLB.511603.190	Mucin-associated surface protein (MASP), subgroup S002	-0.629972	0.0135589
345	TcCLB.508389.100	Mucin-associated surface protein (MASP), subgroup S132	-0.629788	0.00172358
346	TcCLB.508241.149	cystathionine beta-synthase, putative (fragment)	-0.629152	0.000528923
347	TcCLB.510749.60	Spt4/RpoE2 zinc finger, putative	-0.628883	2.57664e-05
348	TcCLB.510593.10	Regulator of chromosome condensation (RCC1) repeat, putative	-0.628472	4.71831e-07
349	TcCLB.507957.200	Mucin-associated surface protein (MASP), subgroup S001	-0.627937	0.00196065
350	TcCLB.507143.80	hypothetical protein, conserved	-0.626842	3.08169e-13
351	TcCLB.511605.30	mucin TcMUCII, putative	-0.626358	0.00150012
352	TcCLB.510961.10	Mucin-associated surface protein (MASP), subgroup S013	-0.625859	3.51711e-11
353	TcCLB.511553.100	Mucin-associated surface protein (MASP), subgroup S007	-0.6257	0.00295632
354	TcCLB.506351.20	hypothetical protein, conserved	-0.625294	1.04507e-09
355	TcCLB.510557.70	mucin TcMUCII, putative	-0.62385	0.000424622
356	TcCLB.510371.70	Mucin-associated surface protein (MASP), subgroup S061	-0.623656	8.68032e-05
357	TcCLB.509699.200	mucin TcMUCII, putative	-0.623108	0.000543205
358	TcCLB.511625.100	mucin TcMUCII, putative	-0.623108	3.25769e-06
359	TcCLB.508341.10	Mucin-associated surface protein (MASP)	-0.622555	0.0344108
360	TcCLB.510755.89	kinetoplastid membrane protein 11	-0.622492	6.24781e-05
361	TcCLB.507479.70	trans-sialidase, Group IV, putative	-0.622332	0.0395599
362	TcCLB.509139.10	glycerate kinase, putative	-0.621915	0.000177334
363	TcCLB.508539.155	mucin TcMUCII, putative	-0.621198	0.000102877
364	TcCLB.511691.20	serine sulfhydrylase	-0.621036	3.75297e-06
365	TcCLB.506357.10	hypothetical protein, conserved	-0.620682	2.92159e-10
366	TcCLB.430895.4	hypothetical protein, conserved	-0.620465	1.53485e-05
367	TcCLB.510557.80	mucin TcMUCII, putative	-0.617566	4.56405e-06
368	TcCLB.506501.280	mucin TcMUCII, putative	-0.616758	7.44759e-05
369	TcCLB.506499.40	Mucin-associated surface protein (MASP), subgroup S077	-0.616056	0.00189346
370	TcCLB.507953.140	trans-sialidase, Group V, putative	-0.615548	7.31361e-05
371	TcCLB.508347.130	deoxyhypusine hydroxylase, putative	-0.61533	0.000297847
372	TcCLB.408345.10	hypothetical protein, conserved	-0.614997	2.62977e-05
373	TcCLB.506757.20	hypothetical protein, conserved	-0.614962	3.15793e-06
374	TcCLB.511553.160	90 kDa surface protein, putative	-0.614628	0.00198563
375	TcCLB.511173.460	Mucin-associated surface protein (MASP), subgroup S010	-0.614426	0.000739668
376	TcCLB.506973.20	Mucin-associated surface protein (MASP), subgroup S134	-0.614137	0.000119015
377	TcCLB.511797.200	Mucin-associated surface protein (MASP), subgroup S043	-0.613392	1.5193e-06
378	TcCLB.510023.20	mucin TcMUCII, putative	-0.613075	0.00029291
379	TcCLB.508241.140	serine sulfhydrylase	-0.612209	2.31006e-05
380	TcCLB.508535.50	tyrosine aminotransferase	-0.612066	8.08685e-07
381	TcCLB.511557.10	oligopeptidase b	-0.61168	1.33793e-08
382	TcCLB.506603.40	trans-sialidase, Group V, putative	-0.611575	0.00077536
383	TcCLB.507817.80	5'-3' exoribonuclease A, putative (fragment)	-0.610779	1.40895e-06
384	TcCLB.506597.40	trans-sialidase, Group V, putative	-0.610499	3.55879e-06
385	TcCLB.511171.90	Mucin-associated surface protein (MASP), subgroup S061	-0.609781	3.06919e-05
386	TcCLB.510323.4	katanin, putative	-0.609767	3.18316e-05
387	TcCLB.504425.10	trans-sialidase, Group III, putative	-0.607909	0.00322229
388	TcCLB.506779.100	RNA-binding protein, putative	-0.607084	0.00013375
389	TcCLB.506761.19	mucin TcMUCII, putative	-0.606499	0.0108993
390	TcCLB.510161.20	hypothetical protein, conserved	-0.606294	2.52547e-07
391	TcCLB.507959.90	mucin TcMUCII, putative	-0.606021	0.00372955
392	TcCLB.508537.5	tyrosine aminotransferase, putative (fragment)	-0.60568	3.10368e-06
393	TcCLB.511675.3	Trypomastigote, Alanine, Serine and Valine rich protein (TASV), subfamily C	-0.603845	5.74686e-06
394	TcCLB.503819.10	MSP (Major sperm protein) domain containing protein, putative	-0.603574	4.35659e-07
395	TcCLB.506763.80	mucin TcMUCII, putative	-0.60324	0.00186029
396	TcCLB.511691.10	serine sulfhydrylase	-0.602053	3.00715e-05
397	TcCLB.509195.50	Mucin-associated surface protein (MASP), subgroup S104	-0.601958	0.0340519
398	TcCLB.504051.20	ATP-dependent DNA DEAD/DEAH box helicase, putative	-0.600753	0.000525685
399	TcCLB.504127.20	hypothetical protein	-0.599181	0.00912512
400	TcCLB.504239.220	mucin-associated surface protein (MASP52)	-0.598033	0.0109427
401	TcCLB.508163.280	mucin TcMUCII, putative	-0.5979	0.00415109
402	TcCLB.510377.390	Mucin-associated surface protein (MASP), subgroup S068	-0.596869	0.00611264
403	TcCLB.511419.30	hypothetical protein, conserved	-0.595674	6.08178e-06
404	TcCLB.510371.120	Mucin-associated surface protein (MASP), subgroup S068	-0.595379	7.80581e-05
405	TcCLB.504239.110	Mucin-associated surface protein (MASP), subgroup S004	-0.595158	0.00320867
406	TcCLB.504449.30	hypothetical protein, conserved	-0.592195	0.00382727
407	TcCLB.506285.90	mucin TcMUCII, putative	-0.5911	5.68506e-05
408	TcCLB.510013.260	Mucin-associated surface protein (MASP), subgroup S008	-0.590167	6.01391e-06
409	TcCLB.506885.260	hypothetical protein, conserved	-0.58924	6.59698e-06
410	TcCLB.504239.20	mucin TcMUCII, putative	-0.588751	0.0012009
411	TcCLB.511173.180	Mucin-associated surface protein (MASP), subgroup S003	-0.588042	3.89221e-05
412	TcCLB.506599.310	Mucin-associated surface protein (MASP), subgroup S043	-0.586987	0.000861149
413	TcCLB.507429.30	mucin TcMUCII, putative	-0.586452	1.38805e-05
414	TcCLB.507483.60	translation-associated element 2, putative	-0.585926	5.63127e-06
415	TcCLB.511127.20	flagellar pocket cytoskeletal protein bilbo1	-0.585701	2.92788e-08
416	TcCLB.510021.200	mucin TcMUCII, putative	-0.585527	0.000142204
417	TcCLB.506773.80	hypothetical protein, conserved	-0.584521	3.04013e-06
418	TcCLB.506755.279	hypothetical protein, conserved	-0.584464	4.03135e-07
419	TcCLB.506965.130	Mucin-associated surface protein (MASP), subgroup S091	-0.584198	3.9168e-06
420	TcCLB.509975.30	Mucin-associated surface protein (MASP), subgroup S044	-0.583664	3.01226e-08
421	TcCLB.506591.4	heat shock protein 90, putative	-0.583157	0.00308455
422	TcCLB.482369.29	arginine kinase (fragment)	-0.581622	7.40148e-07
423	TcCLB.511211.160	heat shock protein 70 (hsp70), putative	-0.581509	0.00203307
424	TcCLB.510595.30	hypothetical protein	-0.581367	0.000243227
425	TcCLB.506755.40	hypothetical protein, conserved	-0.580701	7.02838e-05
426	TcCLB.510163.30	Mucin-associated surface protein (MASP), subgroup S008	-0.580585	4.20836e-08
