# Supplementary material for: Transcriptomic analysis of N-terminal mutated Trypanosoma cruzi UBP1 knockdown underlines the importance of this RNA-binding protein in parasite development
Source: PLoS Negl Trop Dis. 2024 May 17;18(5):e0012179. doi: 10.1371/journal.pntd.0012179 (PMC11139272; doi:10.1371/journal.pntd.0012179)
Supplement: S3 File — Sheet A, 185 genes stabilized in OE parasites and destabilized in KD parasites; Sheet B, 38 genes stabilized in KD parasites and destabilized in OE parasites. Sheet C, extra information on Table 2. (XLSX) [file pntd.0012179.s012.xlsx]

## Sheet: A) OE_up-KD_Down
List of 185 consistent genes: stabilized in OE and destabilized in KD (OE >0.58 and KD <-0.58)
GeneID		log2 Fold Chance
		KD/WT	OE/WT
TcCLB.507093.220	RNA-binding protein UBP1, putative	-0.901132	6.16247
TcCLB.508165.310	surface protease GP63, putative	-0.724851	2.46214
TcCLB.509631.90	mucin TcMUCII, putative	-1.02805	2.34202
TcCLB.506965.130	Mucin-associated surface protein (MASP), subgroup S091	-0.584198	2.22792
TcCLB.511607.110	Mucin-associated surface protein (MASP), subgroup S091	-0.658043	2.12867
TcCLB.425435.10	trans-sialidase, putative (fragment)	-0.844134	2.06826
TcCLB.508389.90	surface protease GP63, putative	-0.69821	2.04052
TcCLB.507237.260	mucin TcMUCII, putative	-0.782315	1.88419
TcCLB.508687.66	hypothetical protein	-0.690374	1.79084
TcCLB.504341.10	trans-sialidase, Group IV, putative	-0.629973	1.74779
TcCLB.504239.220	mucin-associated surface protein (MASP52)	-0.598033	1.74764
TcCLB.508229.10	trans-sialidase, putative	-0.840459	1.68518
TcCLB.510163.60	trans-sialidase, Group V, putative	-0.671488	1.6693
TcCLB.509975.30	Mucin-associated surface protein (MASP), subgroup S044	-0.583664	1.66458
TcCLB.510275.330	mucin TcMUCII, putative	-1.07077	1.66086
TcCLB.506765.80	mucin TcMUCII, putative	-0.769011	1.61534
TcCLB.506767.70	Mucin-associated surface protein (MASP), subgroup S072	-1.10905	1.5374
TcCLB.506603.40	trans-sialidase, Group V, putative	-0.611575	1.53333
TcCLB.507957.200	Mucin-associated surface protein (MASP), subgroup S001	-0.627937	1.52646
TcCLB.506763.260	Mucin-associated surface protein (MASP), subgroup S001	-1.18782	1.52574
TcCLB.507283.10	trans-sialidase, Group V, putative	-0.735241	1.52461
TcCLB.508325.230	trans-sialidase, Group IV, putative	-0.661164	1.46339
TcCLB.506755.50	PPPDE putative peptidase domain containing protein, putative	-1.04303	1.46316
TcCLB.511213.50	mucin TcMUCII, putative	-0.859842	1.46263
TcCLB.507957.179	Mucin-associated surface protein (MASP), subgroup S001	-0.960306	1.45959
TcCLB.507075.40	Mucin-associated surface protein (MASP) (fragment)	-0.640799	1.42014
TcCLB.511213.15	Mucin-associated surface protein (MASP)	-0.727768	1.41799
TcCLB.511347.11	mucin TcMUCII, putative (fragment)	-0.923413	1.40313
TcCLB.510377.134	Mucin-associated surface protein (MASP), subgroup S001	-1.17092	1.39689
TcCLB.508165.210	Mucin-associated surface protein (MASP), subgroup S008	-0.79966	1.39254
TcCLB.510025.50	trans-sialidase, Group V, putative	-0.718248	1.39024
TcCLB.510061.30	trans-sialidase, Group V, putative	-0.9716	1.38909
TcCLB.506597.40	trans-sialidase, Group V, putative	-0.610499	1.38041
TcCLB.510021.180	trans-sialidase, Group V, putative	-0.793837	1.36928
TcCLB.511599.90	Mucin-associated surface protein (MASP), subgroup S107	-0.650124	1.34665
TcCLB.507237.280	mucin TcMUCII, putative	-0.943926	1.32905
TcCLB.510011.9	Mucin-associated surface protein (MASP), subgroup S015	-0.717253	1.31866
TcCLB.506599.50	Mucin-associated surface protein (MASP), subgroup S001	-0.838551	1.29985
TcCLB.439245.10	mucin TcMUCII, putative (fragment)	-0.937521	1.28393
TcCLB.511599.80	trans-sialidase, Group V, putative	-0.843102	1.27608
TcCLB.507953.10	trans-sialidase, Group V, putative	-0.867024	1.27096
TcCLB.504127.20	hypothetical protein	-0.599181	1.26066
TcCLB.504039.120	mucin TcMUCII, putative	-1.08344	1.24552
TcCLB.510025.160	Mucin-associated surface protein (MASP), subgroup S091	-0.758407	1.22252
TcCLB.510025.210	mucin TcMUCII, putative	-0.813187	1.21713
TcCLB.510025.170	mucin TcMUCII, putative	-0.786044	1.21433
TcCLB.503659.30	trans-sialidase, putative	-0.637597	1.20434
TcCLB.507955.20	Mucin-associated surface protein (MASP), subgroup S001	-0.956842	1.2039
TcCLB.504239.20	mucin TcMUCII, putative	-0.588751	1.19727
TcCLB.511625.130	trans-sialidase, Group V, putative	-0.715851	1.19288
TcCLB.507163.50	mucin TcMUCII, putative	-0.922085	1.18944
TcCLB.504213.90	inositol polyphosphate kinase-like protein, putative	-0.953446	1.17443
TcCLB.507981.30	hypothetical protein	-0.802131	1.16658
TcCLB.504425.10	trans-sialidase, Group III, putative	-0.607909	1.14059
TcCLB.506757.120	trans-sialidase, Group V, putative	-0.757528	1.13341
TcCLB.510275.219	mucin TcMUCII, putative	-0.934326	1.13338
TcCLB.506599.310	Mucin-associated surface protein (MASP), subgroup S043	-0.586987	1.1324
TcCLB.504239.260	trans-sialidase, Group V, putative	-0.637036	1.12905
TcCLB.510377.330	trans-sialidase, Group V, putative	-0.805897	1.12736
TcCLB.510961.10	Mucin-associated surface protein (MASP), subgroup S013	-0.625859	1.12544
TcCLB.506757.60	trans-sialidase, Group V, putative	-0.828097	1.11456
TcCLB.509979.270	Mucin-associated surface protein (MASP), subgroup S008	-0.854254	1.10102
TcCLB.510025.150	mucin TcMUCII, putative	-0.755727	1.09655
TcCLB.509081.140	mucin TcMUCII, putative	-0.795581	1.0944
TcCLB.510021.120	trans-sialidase, Group V, putative	-0.74298	1.09198
TcCLB.506409.200	mucin TcMUCII, putative	-0.633932	1.07928
TcCLB.506501.350	Mucin-associated surface protein (MASP), subgroup S105	-1.21649	1.07795
TcCLB.507957.150	Mucin-associated surface protein (MASP), subgroup S074	-1.1647	1.06814
TcCLB.506409.140	mucin TcMUCII, putative	-0.797755	1.06748
TcCLB.510377.100	Mucin-associated surface protein (MASP), subgroup S033	-0.691442	1.06471
TcCLB.505025.60	90 kDa surface protein, putative	-0.630827	1.06132
TcCLB.510015.20	mucin TcMUCII, putative	-0.693033	1.05815
TcCLB.506269.70	mucin TcMUCII, putative	-0.661002	1.05769
TcCLB.508097.81	mucin TcMUCII, putative	-1.27083	1.056
TcCLB.504239.420	Mucin-associated surface protein (MASP), subgroup S004	-0.796284	1.05407
TcCLB.506759.70	mucin TcMUCII, putative	-0.806099	1.03834
TcCLB.507479.70	trans-sialidase, Group IV, putative	-0.622332	1.02409
TcCLB.503501.14	mucin TcMUCII, putative	-0.650387	1.0218
TcCLB.506501.390	mucin TcMUCII, putative	-0.670594	1.01707
TcCLB.510371.10	Mucin-associated surface protein (MASP), subgroup S123	-0.919522	1.01574
TcCLB.504239.110	Mucin-associated surface protein (MASP), subgroup S004	-0.595158	1.0141
TcCLB.511553.10	Mucin-associated surface protein (MASP), subgroup S004	-0.7181	1.01381
TcCLB.507953.60	hypothetical protein	-0.788918	1.01365
TcCLB.506129.50	trans-sialidase, Group IV, putative	-1.00378	0.998731
TcCLB.504239.410	mucin TcMUCII, putative	-0.748151	0.991609
TcCLB.510021.10	mucin TcMUCII, putative	-0.765239	0.975871
TcCLB.507905.39	Mucin-associated surface protein (MASP)	-0.634027	0.954038
TcCLB.509631.20	Mucin-associated surface protein (MASP), subgroup S087	-1.07318	0.948969
TcCLB.511419.30	hypothetical protein, conserved	-0.595674	0.948706
TcCLB.511605.30	mucin TcMUCII, putative	-0.626358	0.936971
TcCLB.504039.200	Mucin-associated surface protein (MASP), subgroup S008	-0.826984	0.933341
TcCLB.505025.130	Mucin-associated surface protein (MASP), subgroup S105	-0.825837	0.931291
TcCLB.509699.150	mucin TcMUCII, putative	-0.824194	0.930733
TcCLB.504039.180	Mucin-associated surface protein (MASP), subgroup S001	-1.69228	0.928882
TcCLB.507747.110	mucin TcMUCII, putative	-0.634064	0.925123
TcCLB.511553.160	90 kDa surface protein, putative	-0.614628	0.922355
TcCLB.509979.174	Mucin-associated surface protein (MASP), subgroup S008	-0.774816	0.921322
TcCLB.506763.340	mucin TcMUCII, putative	-0.823566	0.918576
TcCLB.508167.29	Mucin-associated surface protein (MASP) (fragment)	-0.748352	0.906335
TcCLB.511197.60	Mucin-associated surface protein (MASP), subgroup S008	-0.791329	0.89972
TcCLB.506285.90	mucin TcMUCII, putative	-0.5911	0.898293
TcCLB.506599.330	Mucin-associated surface protein (MASP), subgroup S001	-0.719386	0.895799
TcCLB.511625.100	mucin TcMUCII, putative	-0.623108	0.886421
TcCLB.509007.30	hypothetical protein, conserved	-0.82622	0.884319
TcCLB.507953.140	trans-sialidase, Group V, putative	-0.615548	0.8802
TcCLB.506579.50	hypothetical protein, conserved	-1.40708	0.877073
TcCLB.507809.39	hypothetical protein, conserved	-0.759857	0.874678
TcCLB.507699.149	mucin TcMUCII, putative	-0.732199	0.873394
TcCLB.510279.250	Mucin-associated surface protein (MASP), subgroup S104	-0.73016	0.86982
TcCLB.506285.120	mucin TcMUCII, putative	-0.631912	0.864965
TcCLB.505025.40	Mucin-associated surface protein (MASP)	-1.20363	0.864592
TcCLB.507747.80	mucin TcMUCII, putative	-0.736462	0.860539
TcCLB.508163.234	trans-sialidase, putative	-0.773432	0.85988
TcCLB.506973.5	Mucin-associated surface protein (MASP)	-1.04508	0.858527
TcCLB.507121.11	trans-sialidase, putative (fragment)	-0.738308	0.849957
TcCLB.508165.300	Mucin-associated surface protein (MASP), subgroup S049	-0.707141	0.844409
TcCLB.506499.149	mucin TcMUCII, putative	-0.768442	0.843709
TcCLB.505025.10	Mucin-associated surface protein (MASP)	-0.654598	0.841779
TcCLB.508081.20	hypothetical protein	-0.729947	0.837783
TcCLB.506765.74	Mucin-associated surface protein (MASP), subgroup S027	-0.709465	0.833877
TcCLB.504005.6	RNA-binding protein, putative	-0.684226	0.825933
TcCLB.508229.40	trans-sialidase, Group V, putative	-0.737117	0.822685
TcCLB.506965.90	mucin TcMUCII, putative	-0.678278	0.81791
TcCLB.511421.185	hypothetical protein, conserved	-0.773908	0.812405
TcCLB.511675.3	Trypomastigote, Alanine, Serine and Valine rich protein (TASV), subfamily C	-0.603845	0.801107
TcCLB.508165.400	mucin TcMUCII, putative	-0.675354	0.794336
TcCLB.506409.50	mucin TcMUCII, putative	-0.673213	0.79268
TcCLB.507953.40	Mucin-associated surface protein (MASP), subgroup S004	-0.794258	0.790548
TcCLB.505025.137	mucin TcMUCII, putative	-0.71277	0.781192
TcCLB.509979.350	Mucin-associated surface protein (MASP), subgroup S030	-0.677713	0.777183
TcCLB.510279.140	Mucin-associated surface protein (MASP), subgroup S049	-0.728122	0.772804
TcCLB.509265.110	trans-sialidase, Group IV, putative	-1.18114	0.772279
TcCLB.509195.61	mucin TcMUCII, putative	-0.64187	0.762755
TcCLB.508229.30	Mucin-associated surface protein (MASP), subgroup S002	-0.761025	0.761525
TcCLB.507957.280	Mucin-associated surface protein (MASP), subgroup S004	-0.908502	0.758092
TcCLB.511553.200	Mucin-associated surface protein (MASP)	-1.24971	0.749817
TcCLB.506285.50	mucin TcMUCII, putative	-0.82	0.749202
TcCLB.506973.20	Mucin-associated surface protein (MASP), subgroup S134	-0.614137	0.744333
TcCLB.510013.70	Mucin-associated surface protein (MASP), subgroup S079	-1.31746	0.743396
TcCLB.510023.20	mucin TcMUCII, putative	-0.613075	0.73827
TcCLB.506599.350	mucin TcMUCII, putative	-1.13518	0.73336
TcCLB.504039.240	mucin TcMUCII, putative	-0.752156	0.732159
TcCLB.506499.70	mucin TcMUCII, putative	-0.685164	0.729341
TcCLB.509699.200	mucin TcMUCII, putative	-0.623108	0.726956
TcCLB.511553.90	mucin TcMUCII, putative	-1.02032	0.724532
TcCLB.504239.340	mucin TcMUCII, putative	-1.23544	0.72359
TcCLB.510369.10	Mucin-associated surface protein (MASP), subgroup S061	-0.929299	0.718626
TcCLB.510555.30	mucin TcMUCII, putative	-0.662554	0.714286
TcCLB.503503.40	Mucin-associated surface protein (MASP), subgroup S033	-0.734993	0.709329
TcCLB.503479.60	surface protease GP63, putative	-1.22248	0.706509
TcCLB.510375.10	Mucin-associated surface protein (MASP), subgroup S047	-0.92719	0.703327
TcCLB.506763.80	mucin TcMUCII, putative	-0.60324	0.700663
TcCLB.506763.30	Mucin-associated surface protein (MASP), subgroup S061	-0.865974	0.700173
TcCLB.511625.90	Mucin-associated surface protein (MASP), subgroup S040	-0.705765	0.699048
TcCLB.510371.70	Mucin-associated surface protein (MASP), subgroup S061	-0.623656	0.698522
TcCLB.505229.10	Isoprenylcysteine alpha-carbonyl methylesterase, putative	-0.696065	0.695509
TcCLB.508163.280	mucin TcMUCII, putative	-0.5979	0.685627
TcCLB.503503.30	mucin TcMUCII, putative	-0.945603	0.683743
TcCLB.506767.220	mucin TcMUCII, putative	-0.761747	0.680834
TcCLB.506409.100	mucin TcMUCII, putative	-0.820643	0.675718
TcCLB.510025.220	Mucin-associated surface protein (MASP), subgroup S032	-0.826174	0.671112
TcCLB.510557.80	mucin TcMUCII, putative	-0.617566	0.670387
TcCLB.504039.230	Mucin-associated surface protein (MASP), subgroup S002	-0.857019	0.666435
TcCLB.511603.60	mucin TcMUCII, putative	-0.639449	0.660087
TcCLB.510553.30	Mucin-associated surface protein (MASP), subgroup S101	-0.643972	0.645526
TcCLB.510377.400	mucin TcMUCII, putative	-0.783154	0.643629
TcCLB.504239.30	Mucin-associated surface protein (MASP), subgroup S009	-0.911338	0.643039
TcCLB.509195.50	Mucin-associated surface protein (MASP), subgroup S104	-0.601958	0.641529
TcCLB.507953.180	mucin TcMUCII, putative	-1.04981	0.637139
TcCLB.507429.30	mucin TcMUCII, putative	-0.586452	0.631845
TcCLB.510275.370	Mucin-associated surface protein (MASP), subgroup S136	-0.901462	0.624935
TcCLB.506767.50	mucin TcMUCII, putative	-0.869411	0.622893
TcCLB.506767.140	Mucin-associated surface protein (MASP), subgroup S080	-0.858303	0.62064
TcCLB.508389.100	Mucin-associated surface protein (MASP), subgroup S132	-0.629788	0.618513
TcCLB.510561.30	Mucin-associated surface protein (MASP), subgroup S023	-0.71834	0.616889
TcCLB.507747.160	mucin TcMUCII, putative	-0.800063	0.611994
TcCLB.510021.200	mucin TcMUCII, putative	-0.585527	0.607241
TcCLB.510107.30	Mucin-associated surface protein (MASP), subgroup S049	-0.811752	0.597961
TcCLB.508047.20	Mucin-associated surface protein (MASP), subgroup S049	-0.68086	0.588067
TcCLB.511553.100	Mucin-associated surface protein (MASP), subgroup S007	-0.6257	0.588039
TcCLB.510961.30	Mucin-associated surface protein (MASP), subgroup S013	-1.03011	0.587198
TcCLB.508081.40	hypothetical protein	-0.844298	0.586966
TcCLB.510157.10	Mucin-associated surface protein (MASP), subgroup S022	-1.05273	0.583241
TcCLB.507959.200	mucin TcMUCII, putative	-0.734589	0.581511
TcCLB.482369.29	arginine kinase (fragment)	-0.581622	0.581476

## Sheet: B) KD_Up-OE_Down
List of 38 consistent genes: stabilized in KD and destabilized in OE (KD >0.58 and OE <-0.58)
GeneID	Description	log2 Fold Chance
		KD/WT	OE/WT
TcCLB.506413.70	hypothetical protein, conserved	0.622402	-0.594767
TcCLB.506567.90	MICOS complex subunit MIC20, putative	0.657864	-0.616398
TcCLB.511469.100	2-oxoisovalerate dehydrogenase beta subunit, mitochondrial precursor, putative	0.770297	-0.629034
TcCLB.504203.4	hypothetical protein, conserved	0.706761	-0.638314
TcCLB.504929.5	zinc finger CCCH domain containing protein 11	1.06024	-0.653886
TcCLB.510997.10	3-keto-dihydrosphingosine reductase	0.706148	-0.66748
TcCLB.508535.10	NADH-dependent fumarate reductase, putative	0.701286	-0.668076
TcCLB.427355.10	oligosaccharyl transferase subunit, putative (fragment)	0.882977	-0.670908
TcCLB.508535.40	hypothetical protein, conserved	0.935259	-0.674083
TcCLB.506519.40	hypothetical protein	1.02394	-0.688433
TcCLB.506411.10	thimet oligopeptidase, putative	0.77496	-0.691276
TcCLB.510253.29	hypothetical protein, conserved (fragment)	0.59599	-0.700245
TcCLB.511001.80	hypothetical protein, conserved	0.931663	-0.709976
TcCLB.511469.90	hypothetical protein	1.05102	-0.71832
TcCLB.511001.150	hypothetical protein, conserved	0.939103	-0.763451
TcCLB.503611.20	ribosomal protein L24, putative	0.674146	-0.764814
TcCLB.508539.30	hypothetical protein, conserved	0.676866	-0.78977
TcCLB.508541.30	hypothetical protein	0.782243	-0.904395
TcCLB.503453.40	60S ribosomal protein L30, putative	0.728058	-0.952224
TcCLB.510535.100	cysteine peptidase C (CPC), putative	0.589403	-0.957515
TcCLB.503453.30	60S ribosomal protein L30, putative	0.837496	-0.965884
TcCLB.510997.40	enoyl-CoA hydratase/isomerase family protein, putative	0.822723	-0.980188
TcCLB.510259.50	rotamase, putative	0.87523	-0.999719
TcCLB.511467.60	Basal body protein	0.769027	-1.09933
TcCLB.503599.60	hypothetical protein, conserved	1.08709	-1.1068
TcCLB.503599.70	hypothetical protein, conserved	1.11373	-1.12916
TcCLB.510215.10	NADH-dependent fumarate reductase, putative	0.765326	-1.13764
TcCLB.511469.40	ubiquinol-cytochrome c reductase complex 14kD subunit, putative	0.677523	-1.13893
TcCLB.508169.20	elongation factor 2, putative	0.639684	-1.1485
TcCLB.510963.90	elongation factor 2, putative	0.779993	-1.16165
TcCLB.503453.64	hypothetical protein, conserved	0.909001	-1.22214
TcCLB.508121.70	hypothetical protein	0.873105	-1.25688
TcCLB.511469.20	hypothetical protein, conserved	0.642853	-1.35645
TcCLB.503453.10	hypothetical protein, conserved	1.04567	-1.40804
TcCLB.503467.20	rhodanese-like domain containing protein, putative	0.906237	-1.4425
TcCLB.508125.40	hypothetical protein	1.11122	-1.50572
TcCLB.511469.105	hypothetical protein	1.08336	-2.12765
TcCLB.503453.4	Protein of unknown function (DUF1242), putative	1.43887	-3.68237

## Sheet: C) Extra information on Table 2
List	ID	Result gene list
A	GO:0016787	TcCLB.425435.10,TcCLB.503479.60,TcCLB.503659.30,TcCLB.504239.260,TcCLB.504341.10,TcCLB.504425.10,TcCLB.505229.10,TcCLB.506129.50,TcCLB.506597.40,TcCLB.506603.40,TcCLB.506755.50,TcCLB.506757.120,TcCLB.506757.60,TcCLB.507121.11,TcCLB.507283.10,TcCLB.507479.70,TcCLB.507953.140,TcCLB.508165.310,TcCLB.508229.10,TcCLB.508229.40,TcCLB.508325.230,TcCLB.508389.90,TcCLB.509265.110,TcCLB.510021.120,TcCLB.51…
	GO:0004308	TcCLB.425435.10,TcCLB.503659.30,TcCLB.504239.260,TcCLB.504341.10,TcCLB.504425.10,TcCLB.506129.50,TcCLB.506597.40,TcCLB.506603.40,TcCLB.506757.120,TcCLB.506757.60,TcCLB.507121.11,TcCLB.507283.10,TcCLB.507479.70,TcCLB.507953.140,TcCLB.508229.10,TcCLB.508229.40,TcCLB.508325.230,TcCLB.509265.110,TcCLB.510021.120,TcCLB.510021.180,TcCLB.510025.50,TcCLB.510061.30,TcCLB.510163.60,TcCLB.510377.330,TcCLB.5…
	GO:0016997	TcCLB.425435.10,TcCLB.503659.30,TcCLB.504239.260,TcCLB.504341.10,TcCLB.504425.10,TcCLB.506129.50,TcCLB.506597.40,TcCLB.506603.40,TcCLB.506757.120,TcCLB.506757.60,TcCLB.507121.11,TcCLB.507283.10,TcCLB.507479.70,TcCLB.507953.140,TcCLB.508229.10,TcCLB.508229.40,TcCLB.508325.230,TcCLB.509265.110,TcCLB.510021.120,TcCLB.510021.180,TcCLB.510025.50,TcCLB.510061.30,TcCLB.510163.60,TcCLB.510377.330,TcCLB.5…
	GO:0004553	TcCLB.425435.10,TcCLB.503659.30,TcCLB.504239.260,TcCLB.504341.10,TcCLB.504425.10,TcCLB.506129.50,TcCLB.506597.40,TcCLB.506603.40,TcCLB.506757.120,TcCLB.506757.60,TcCLB.507121.11,TcCLB.507283.10,TcCLB.507479.70,TcCLB.507953.140,TcCLB.508229.10,TcCLB.508229.40,TcCLB.508325.230,TcCLB.509265.110,TcCLB.510021.120,TcCLB.510021.180,TcCLB.510025.50,TcCLB.510061.30,TcCLB.510163.60,TcCLB.510377.330,TcCLB.5…
	GO:0016798	TcCLB.425435.10,TcCLB.503659.30,TcCLB.504239.260,TcCLB.504341.10,TcCLB.504425.10,TcCLB.506129.50,TcCLB.506597.40,TcCLB.506603.40,TcCLB.506757.120,TcCLB.506757.60,TcCLB.507121.11,TcCLB.507283.10,TcCLB.507479.70,TcCLB.507953.140,TcCLB.508229.10,TcCLB.508229.40,TcCLB.508325.230,TcCLB.509265.110,TcCLB.510021.120,TcCLB.510021.180,TcCLB.510025.50,TcCLB.510061.30,TcCLB.510163.60,TcCLB.510377.330,TcCLB.5…
	GO:0000828	TcCLB.504213.90
	GO:0004054	TcCLB.482369.29
	GO:0004111	TcCLB.482369.29
	GO:0016775	TcCLB.482369.29
	GO:0000827	TcCLB.504213.90
	GO:0008440	TcCLB.504213.90
	GO:0019202	TcCLB.482369.29
	GO:0051766	TcCLB.504213.90
B	GO:0003723	TcCLB.503453.30,TcCLB.503453.40,TcCLB.504929.5,TcCLB.506413.70,TcCLB.508535.40,TcCLB.510963.90
	GO:0016491	TcCLB.508535.10,TcCLB.510215.10,TcCLB.510997.10,TcCLB.511469.100
	GO:0003735	TcCLB.503453.30,TcCLB.503453.40,TcCLB.503611.20
	GO:0005198	TcCLB.503453.30,TcCLB.503453.40,TcCLB.503611.20
	GO:0000104	TcCLB.508535.10,TcCLB.510215.10
	GO:0016627	TcCLB.508535.10,TcCLB.510215.10
	GO:0003924	TcCLB.508169.20,TcCLB.510963.90
	GO:0004213	TcCLB.510535.100
	GO:0047560	TcCLB.510997.10
	GO:0003863	TcCLB.511469.100
	GO:0004576	TcCLB.427355.10
	GO:0016156	TcCLB.510215.10
	GO:0016628	TcCLB.510215.10
	GO:0016624	TcCLB.511469.100
