# Supplementary material for: Transcriptomic analysis of N-terminal mutated Trypanosoma cruzi UBP1 knockdown underlines the importance of this RNA-binding protein in parasite development
Source: PLoS Negl Trop Dis. 2024 May 17;18(5):e0012179. doi: 10.1371/journal.pntd.0012179 (PMC11139272; doi:10.1371/journal.pntd.0012179)
Supplement: S4 File — Sheet A, 85 DEGs upregulated in OE and upregulated in Se∩Si∩Sf; Sheet B, 100 DEGs downregulated in OE and downregulated in Se∩Si∩Sf; Sheet C, 12 DEGs downregulated in UBP1mut-KD and upregulated in Se∩Si∩Sf; Sheet D, 6 DEGs upregulated in UBP1mut-KD and downregulated in Se∩Si∩Sf. (XLSX) [file pntd.0012179.s013.xlsx]

## Sheet: A) S_Up-OE_Up 85 genes
Genes upregulated in Se∩Si∩Sf∩UBP1-OE
Table S4-1 (85 genes)
GeneID	Product Description
TcCLB.410943.10	hypothetical protein, conserved
TcCLB.418405.30	trans-sialidase, putative
TcCLB.427247.10	CMGC/DYRK protein kinase, putative
TcCLB.438923.10	hypothetical protein (fragment)
TcCLB.503447.50	trans-sialidase, Group IV, putative
TcCLB.503551.20	hypothetical protein, conserved
TcCLB.503683.30	RNA-binding protein, putative
TcCLB.503717.10	trans-sialidase, Group V, putative
TcCLB.503745.30	ascorbate peroxidase
TcCLB.503885.100	hypothetical protein, conserved
TcCLB.504087.10	Ring finger domain containing protein, putative
TcCLB.504147.110	asparaginase, putative
TcCLB.504213.100	hypothetical protein, conserved
TcCLB.504229.110	amino acid permease 24, putative
TcCLB.504343.10	trans-sialidase, Group II, putative
TcCLB.504427.230	trans-sialidase, Group VIII, putative
TcCLB.506129.30	trans-sialidase, Group II, putative
TcCLB.506289.170	surface protease GP63, putative
TcCLB.506345.90	trans-sialidase, Group II, putative
TcCLB.506455.30	trans-sialidase, Group II, putative
TcCLB.506495.50	hypothetical protein
TcCLB.506525.120	NLI interacting factor-like phosphatase, putative
TcCLB.506529.480	Fusaric acid resistance protein-like, putative
TcCLB.506529.595	hypothetical protein
TcCLB.506671.10	Mucin-associated surface protein (MASP), subgroup S020
TcCLB.506859.230	hypothetical protein, conserved
TcCLB.506861.10	ATP-dependent DEAD/H RNA helicase, putative
TcCLB.506885.354	hypothetical protein, conserved
TcCLB.506925.10	hypothetical protein
TcCLB.506925.170	hypothetical protein, conserved
TcCLB.506951.90	trans-sialidase, Group IV, putative
TcCLB.506971.20	surface protease GP63, putative
TcCLB.507047.40	trans-sialidase, Group II, putative
TcCLB.507079.20	dynein heavy chain, cytosolic, putative
TcCLB.507143.60	hypothetical protein
TcCLB.507143.90	hypothetical protein
TcCLB.507163.70	trans-sialidase, Group V, putative
TcCLB.507275.20	hypothetical protein, conserved
TcCLB.507389.10	Flagellum attachment zone protein 14
TcCLB.507465.10	receptor-type adenylate cyclase, putative (fragment)
TcCLB.507479.20	trans-sialidase, Group II, putative
TcCLB.507485.30	Amastin surface glycoprotein, putative
TcCLB.507711.100	Surface membrane protein
TcCLB.507711.110	Surface membrane protein
TcCLB.507747.180	trans-sialidase, Group VI, putative
TcCLB.507807.30	hypothetical protein
TcCLB.507811.100	amino acid permease, putative
TcCLB.507907.10	trans-sialidase, putative
TcCLB.507953.100	trans-sialidase, Group V, putative
TcCLB.507953.60	hypothetical protein
TcCLB.507995.20	trans-sialidase, putative
TcCLB.508089.20	UDP-glucoronosyl and UDP-glucosyl transferase, putative
TcCLB.508137.40	hypothetical protein, conserved
TcCLB.508165.130	surface protease GP63, putative
TcCLB.508165.310	surface protease GP63, putative
TcCLB.508229.60	trans-sialidase, Group VII, putative
TcCLB.508307.134	hypothetical protein, conserved
TcCLB.508323.199	ATP-dependent DEAD/H RNA helicase, putative (fragment)
TcCLB.508323.90	hypothetical protein, conserved
TcCLB.508325.230	trans-sialidase, Group IV, putative
TcCLB.508389.90	surface protease GP63, putative
TcCLB.508563.20	trans-sialidase, Group II, putative
TcCLB.509203.14	hypothetical protein
TcCLB.509449.10	receptor-type adenylate cyclase, putative
TcCLB.509699.40	trans-sialidase, Group V, putative
TcCLB.509707.10	protein associated with differentiation 8, putative
TcCLB.509739.10	trans-sialidase, Group II, putative
TcCLB.510021.120	trans-sialidase, Group V, putative
TcCLB.510127.70	leucine-rich repeat protein 1 (LRRP1), putative
TcCLB.510205.40	trans-sialidase, Group V, putative
TcCLB.510281.20	surface protease GP63, putative
TcCLB.510307.10	surface protease GP63, putative
TcCLB.510307.284	trans-sialidase, Group IV, putative
TcCLB.510323.110	NLI interacting factor-like phosphatase, putative
TcCLB.510369.10	Mucin-associated surface protein (MASP), subgroup S061
TcCLB.510407.9	Serine/threonine-protein kinase NEK11, putative
TcCLB.510533.180	microtubule-associated protein 1A/1B, light chain 3, putative
TcCLB.510741.70	STE/STE11 serine/threonine-protein kinase, putative
TcCLB.510877.140	hypothetical protein, conserved
TcCLB.511303.40	carnitine O-acetyltransferase, putative
TcCLB.511325.25	amino acid transporter, putative
TcCLB.511433.10	hypothetical protein, conserved
TcCLB.511621.110	hypothetical protein
TcCLB.511693.130	hypothetical protein
TcCLB.511709.19	phosphatidylinositol 3-kinase catalytic subunit, putative (fragment)

## Sheet: B) S_Down-OE Down 100 genes
Genes downregulated in Se∩Si∩Sf∩UBP1-OE
Table S4-2 (100 genes)
GeneID	Product Description
TcCLB.436521.9	mevalonate kinase, putative (fragment)
TcCLB.442383.19	hypothetical protein
TcCLB.458015.4	hypothetical protein, conserved
TcCLB.461515.10	mucin TcMUCI, putative (fragment)
TcCLB.482471.10	Mitochondrial ATP synthase subunit, putative
TcCLB.503419.50	MRB1-associated protein, putative
TcCLB.503757.10	40S ribosomal protein SA, putative
TcCLB.503841.10	proteasome activator protein pa26, putative
TcCLB.503893.30	hypothetical protein, conserved
TcCLB.503897.20	hypothetical protein, conserved
TcCLB.504051.49	Mitochondrial large ribosomal subunit mL96, putative
TcCLB.504147.70	hypothetical protein, conserved
TcCLB.505945.10	DNA repair and recombination helicase protein PIF5, putative
TcCLB.506127.30	phenylalanyl-tRNA synthetase, putative
TcCLB.506135.70	hypothetical protein, conserved
TcCLB.506163.50	hypothetical protein, conserved
TcCLB.506211.160	Mitochondrial ADP/ATP carrier protein 5, putative
TcCLB.506223.40	PSP1 C-terminal conserved region, putative
TcCLB.506239.10	hypothetical protein, conserved
TcCLB.506289.30	hypothetical protein, conserved
TcCLB.506357.40	Elongation factor Tu, mitochondrial, putative
TcCLB.506367.30	1,2-Dihydroxy-3-keto-5-methylthiopentene dioxygenase, putative
TcCLB.506405.50	serine-palmitoyl-CoA transferase, putative
TcCLB.506411.10	thimet oligopeptidase, putative
TcCLB.506513.80	hypothetical protein, conserved
TcCLB.506517.149	Acyl CoA binding protein, putative
TcCLB.506735.10	mitochondrial processing peptidase alpha subunit, putative
TcCLB.506753.130	rhodanese-like domain containing protein, putative
TcCLB.506775.80	14-3-3 protein 2, putative
TcCLB.506795.44	Bifunctional NAD(P)H-hydrate repair enzyme
TcCLB.506825.190	hypothetical protein
TcCLB.506885.14	ribosomal protein L37, putative
TcCLB.506885.340	Mitochondrial import receptor subunit ATOM40, putative
TcCLB.506893.100	UMP-CMP kinase, mitochondrial, putative
TcCLB.506925.120	eukaryotic translation initiation factor 5A
TcCLB.506925.300	cyclophilin a, putative
TcCLB.506933.60	mitochondrial RNA binding protein, putative
TcCLB.506937.10	cytosolic malate dehydrogenase, putative
TcCLB.506945.240	ATP synthase, epsilon chain, putative
TcCLB.507105.50	hypothetical protein
TcCLB.507483.30	calmodulin, putative
TcCLB.507483.50	calmodulin
TcCLB.507875.20	glutamate dehydrogenase, putative
TcCLB.507929.20	co-chaperone GrpE, putative
TcCLB.507993.330	mevalonate-diphosphate decarboxylase, putative
TcCLB.508265.10	glutathione-S-transferase/glutaredoxin, putative
TcCLB.508271.10	phenylalanyl-tRNA synthetase, putative
TcCLB.508387.20	methylthioadenosine phosphorylase, putative
TcCLB.508647.200	triosephosphate isomerase
TcCLB.508719.30	hypothetical protein, conserved
TcCLB.508727.50	hypothetical protein, conserved
TcCLB.508785.4	Mitochondrial ATP synthase subunit, putative
TcCLB.508813.15	heat shock protein 70, putative (fragment)
TcCLB.508955.20	hypothetical protein, conserved
TcCLB.509011.40	calreticulin, putative
TcCLB.509129.10	Mitochondrial outer membrane protein porin, putative
TcCLB.509141.40	Mitochondrial outer membrane protein porin, putative
TcCLB.509153.90	dihydrofolate reductase-thymidylate synthase
TcCLB.509157.220	hypothetical protein, conserved
TcCLB.509197.39	cation transporter, putative
TcCLB.509199.24	ribose 5-phosphate isomerase type B
TcCLB.509233.180	ATP synthase subunit beta, mitochondrial, putative
TcCLB.509351.10	delta-1-pyrroline-5-carboxylate dehydrogenase, putative
TcCLB.509551.30	mitochondrial phosphate transporter, putative
TcCLB.509589.20	squalene monooxygenase, putative
TcCLB.509831.36	guide RNA-binding protein of 21 kDa
TcCLB.509965.290	p22 protein precursor, putative
TcCLB.509979.119	hypothetical protein, conserved
TcCLB.510091.110	mitochondrial RNA binding complex 1 subunit, putative
TcCLB.510091.80	pyruvate dehydrogenase E1 beta subunit, putative
TcCLB.510101.140	pyruvate phosphate dikinase, putative
TcCLB.510101.180	40S ribosomal protein S5, putative
TcCLB.510101.30	60S ribosomal protein L28, putative
TcCLB.510101.40	60S ribosomal protein L28, putative
TcCLB.510105.240	short chain 3-hydroxyacyl-CoA dehydrogenase, putative
TcCLB.510105.50	fibrillarin, putative
TcCLB.510123.10	Mitochondrial large ribosomal subunit mL40, putative
TcCLB.510145.20	cofilin/actin depolymerizing factor, putative
TcCLB.510259.50	rotamase, putative
TcCLB.510347.29	hypothetical protein, conserved
TcCLB.510507.20	3-ketoacyl-CoA thiolase, putative
TcCLB.510535.100	cysteine peptidase C (CPC), putative
TcCLB.510603.60	protein tyrosine phosphatase-like protein, putative
TcCLB.510773.20	Vacuolar proton pyrophosphatase 1, putative
TcCLB.511047.40	NADH-cytochrome b5 reductase, putative
TcCLB.511115.30	hypothetical protein, conserved
TcCLB.511133.20	hypothetical protein, conserved
TcCLB.511135.20	thymidine kinase, putative
TcCLB.511179.130	hypothetical protein, conserved
TcCLB.511181.150	hypothetical protein, conserved
TcCLB.511355.24	hypothetical protein, conserved
TcCLB.511529.210	hypothetical protein, conserved
TcCLB.511529.80	kinetoplast-associated protein 3
TcCLB.511537.69	hypothetical protein, conserved
TcCLB.511539.9	hypothetical protein, conserved
TcCLB.511559.50	hypothetical protein, conserved
TcCLB.511589.200	S-adenosylhomocysteine hydrolase, putative
TcCLB.511679.10	mucin TcSMUGS, putative
TcCLB.511685.10	mucin TcSMUGS, putative
TcCLB.511733.130	chaperonin HSP60, putative (fragment)

## Sheet: C) KD_Down-S_Up 12 genes
Genes upregulated in Se∩Si∩Sf and downregulated in UBP1mut-KD
Table S4-3 (12 genes)
GeneID	Product Description
TcCLB.504051.20	ATP-dependent DNA DEAD/DEAH box helicase, putative
TcCLB.504427.20	hypothetical protein, conserved
TcCLB.506625.190	hypothetical protein, conserved
TcCLB.507953.60	hypothetical protein
TcCLB.507957.90	mucin TcMUCII, putative
TcCLB.508165.310	surface protease GP63, putative
TcCLB.508325.230	trans-sialidase, Group IV, putative
TcCLB.508389.90	surface protease GP63, putative
TcCLB.509967.20	mismatch repair protein MSH4, putative
TcCLB.510021.120	trans-sialidase, Group V, putative
TcCLB.510369.10	Mucin-associated surface protein (MASP), subgroup S061
TcCLB.511127.80	hypothetical protein, conserved
	0
	0

## Sheet: D) KD_Up-S_Down 6 genes
Genesdownregulated in Se∩Si∩Sf and upregulated in UBP1mut-KD
Table S4-4 (6 genes)
GeneID	Product Description
TcCLB.503599.50	hypothetical protein, conserved
TcCLB.506411.10	thimet oligopeptidase, putative
TcCLB.506857.20	pyrroline-5-carboxylate reductase, putative
TcCLB.510259.50	rotamase, putative
TcCLB.510533.80	ChaC-like protein, putative
TcCLB.510535.100	cysteine peptidase C (CPC), putative
